# Supplementary material for: Molecular characterization of S. japonicum exosome-like vesicles reveals their regulatory roles in parasite-host interactions
Source: Sci Rep. 2016 May 13;6:25885. doi: 10.1038/srep25885 (PMC4865838; doi:10.1038/srep25885)
Supplement: Supplementary Dataset S1 [file srep25885-s2.xls]

## Sheet: Sheet1
	Supplementary Dataset 1: The list of proteins identified in S. japonicum EVs by LC-MS/MS
	Reference	PepCount	UniquePepCount	CoverPercent	MW	PI	Proteins detected in whole secretions of S. japonicum adult worms by Liu et. al., (2009)22	The homologous proteins were also reported to be detected in the exosomes of other parasites 14,19,25-27	Proteins in whole secretions of S. mansoni exosomes identified by Nowacki et. al.,(2015)19			Homologous proteins with ExoCarta(http://exocarta.org/#)
										Identidies(%)	E value$
1	Supplementary Dataset 1: The list of proteins identified in S. japonicum EVs by LC-MS/MS	34	29	0.4564	88827.5	5.55
2	tr|C7TZH4|C7TZH4_SCHJA Kinesin heavy chain (Fragment) OS=Schistosoma japonicum GN=Khc PE=2 SV=1	39	27	0.373	85472.2	5.41						√
3	tr|Q5D947|Q5D947_SCHJA SJCHGC00820 protein similar to heat shock protein 90 OS=Schistosoma japonicum PE=2 SV=1	35	25	0.3936	82217.4	4.98						√
4	tr|Q5DHI5|Q5DHI5_SCHJA Annexin OS=Schistosoma japonicum GN=ISA PE=2 SV=1	28	22	0.5794	39457.9	7.56	√	√	√	84	0	√
5	tr|O45033|O45033_SCHJA Calpain (Fragment) OS=Schistosoma japonicum PE=2 SV=1	33	19	0.2882	86832.9	5.38	√	√	√	84	0	√
6	tr|O96072|O96072_SCHJA Calpain OS=Schistosoma japonicum PE=2 SV=1	32	19	0.2784	86579.6	5.34	√	√	√	84	0	√
7	tr|C1LIN3|C1LIN3_SCHJA Chaperonin containing TCP1, subunit 7 (Eta) OS=Schistosoma japonicum PE=2 SV=1	20	18	0.3948	59265.6	5.76	√					√
8	tr|O96071|O96071_SCHJA Calpain OS=Schistosoma japonicum PE=2 SV=1	30	17	0.2546	86672.8	5.57	√	√	√	84	0	√
9	tr|C1LI13|C1LI13_SCHJA T-complex protein 1 subunit delta OS=Schistosoma japonicum PE=2 SV=1	22	16	0.3383	58030.7	6.65						√
10	tr|Q5BZ26|Q5BZ26_SCHJA SJCHGC06768 protein (Fragment) OS=Schistosoma japonicum PE=2 SV=2	22	16	0.3938	52618.8	9.25
11	tr|Q5C7B7|Q5C7B7_SCHJA SJCHGC05999 protein (Fragment) OS=Schistosoma japonicum PE=2 SV=2	22	16	0.4279	48029.8	4.78
12	tr|C1LED7|C1LED7_SCHJA 6-phosphofructokinase OS=Schistosoma japonicum GN=Pfk PE=2 SV=1	21	16	0.2468	86761.8	6.16	√					√
13	tr|Q5DAC9|Q5DAC9_SCHJA Putative uncharacterized protein OS=Schistosoma japonicum PE=2 SV=1	21	16	0.4789	50012.9	4.97
14	tr|Q5DAM7|Q5DAM7_SCHJA Pyruvate kinase OS=Schistosoma japonicum PE=2 SV=1	21	16	0.3636	61184.6	6.48	√					√
15	tr|C1LEE6|C1LEE6_SCHJA Putative GMP synthase OS=Schistosoma japonicum PE=2 SV=1	20	16	0.2869	81027.6	6.48
16	tr|C1LMS2|C1LMS2_SCHJA Chaperonin containing TCP1, subunit 5 (Epsilon) OS=Schistosoma japonicum GN=cct5-prov PE=2 SV=1	20	16	0.3193	60199.1	5.98	√					√
17	tr|Q5C1T7|Q5C1T7_SCHJA SJCHGC05023 protein (Fragment) OS=Schistosoma japonicum PE=2 SV=2	19	16	0.5604	44098.2	5.25
18	tr|Q5DBY6|Q5DBY6_SCHJA DnaJ (Hsp40) homolog, subfamily A, member 1 OS=Schistosoma japonicum GN=dnaja1 PE=2 SV=1	18	16	0.3725	44978.8	6.48	√	√				√
19	tr|C1L542|C1L542_SCHJA Chaperonin containing TCP1, subunit 2 (Beta) OS=Schistosoma japonicum GN=cct2 PE=2 SV=1	20	15	0.3358	57094.1	5.54	√					√
20	tr|C1LE18|C1LE18_SCHJA Tubulin, alpha 1 OS=Schistosoma japonicum GN=alphatub84b-prov PE=2 SV=1	20	15	0.4336	50233.2	4.94	√					√
21	tr|Q5C3M9|Q5C3M9_SCHJA SJCHGC05130 protein (Fragment) OS=Schistosoma japonicum PE=2 SV=2	20	15	0.3754	40498	8.31
22	tr|Q5DF55|Q5DF55_SCHJA T-complex protein 1 subunit alpha OS=Schistosoma japonicum PE=2 SV=1	17	15	0.3593	60002.8	5.85						√
23	tr|Q5C388|Q5C388_SCHJA SJCHGC07871 protein (Fragment) OS=Schistosoma japonicum PE=2 SV=2	20	14	0.8376	21403.2	7.76
24	tr|C1LF61|C1LF61_SCHJA NEM-sensitive fusion protein 2 OS=Schistosoma japonicum GN=Nsf2 PE=2 SV=1	14	13	0.183	81730.2	6.26
25	tr|C1L699|C1L699_SCHJA Mastin OS=Schistosoma japonicum PE=2 SV=1	17	12	0.2925	58491.8	8.69
26	tr|C1LHD3|C1LHD3_SCHJA T-complex protein 1 subunit gamma OS=Schistosoma japonicum PE=2 SV=1	16	12	0.4408	33550.6	5.18						√
27	tr|B9VRG0|B9VRG0_SCHJA Proteasome subunit alpha type OS=Schistosoma japonicum PE=2 SV=1	15	12	0.5645	27344.7	5.22		√				√
28	tr|C1LGR1|C1LGR1_SCHJA AP-1 complex subunit beta-1 (Adapter-related protein complex 1 beta-1 subunit) OS=Schistosoma japonicum PE=2 SV=1	13	12	0.1433	109030	5.12						√
29	tr|C1LVE4|C1LVE4_SCHJA Tubulin beta-2C chain OS=Schistosoma japonicum PE=2 SV=1	26	11	0.3301	46379	5.3	√	√				√
30	tr|Q86EI5|Q86EI5_SCHJA Clone ZZD336 mRNA sequence OS=Schistosoma japonicum PE=2 SV=1	19	11	0.6611	20857.6	5.84
31	tr|Q5C1L0|Q5C1L0_SCHJA SJCHGC05757 protein (Fragment) OS=Schistosoma japonicum PE=2 SV=2	18	11	0.4812	28973.5	4.93
32	tr|C1LNL5|C1LNL5_SCHJA Eukaryotic initiation factor 4A OS=Schistosoma japonicum GN=eIF-4A PE=2 SV=1	13	11	0.3495	44373.3	5.41						√
33	tr|C7TXZ5|C7TXZ5_SCHJA Coatomer subunit gamma OS=Schistosoma japonicum PE=2 SV=1	12	11	0.146	101501	6.28						√
34	tr|Q5C1F3|Q5C1F3_SCHJA SJCHGC04997 protein (Fragment) OS=Schistosoma japonicum PE=2 SV=2	12	11	0.5079	26854.4	5.57
35	tr|Q5DHL6|Q5DHL6_SCHJA SJCHGC06362 protein OS=Schistosoma japonicum PE=2 SV=1	12	11	0.3611	44903.7	7.62
36	tr|Q5DFY5|Q5DFY5_SCHJA SJCHGC09310 protein OS=Schistosoma japonicum PE=2 SV=1	11	11	0.2032	68882.8	5.39
37	tr|Q5D981|Q5D981_SCHJA SJCHGC01869 protein OS=Schistosoma japonicum PE=2 SV=1	13	10	0.1486	104172	6.21
38	tr|C1LKR2|C1LKR2_SCHJA SH3-domain GRB2-like endophilin B0 OS=Schistosoma japonicum PE=2 SV=1	12	10	0.3714	28038.4	8.27
39	tr|C1LJW5|C1LJW5_SCHJA 26S proteasome regulatory subunit N1 OS=Schistosoma japonicum PE=2 SV=1	11	10	0.3222	44572.7	5.37		√				√
40	tr|C1LLI7|C1LLI7_SCHJA Proteasome subunit alpha type OS=Schistosoma japonicum PE=2 SV=1	11	10	0.4791	29170.8	5.75		√				√
41	tr|Q5DGS7|Q5DGS7_SCHJA Elongation factor 1-alpha OS=Schistosoma japonicum PE=2 SV=1	11	10	0.2974	45822.3	9.1			√	86	0	√
42	tr|C1L566|C1L566_SCHJA Phosphorylase OS=Schistosoma japonicum PE=2 SV=1	10	10	0.1647	86365.8	5.92						√
43	tr|C1L5F7|C1L5F7_SCHJA Coatomer subunit beta OS=Schistosoma japonicum GN=Beta-COP PE=2 SV=1	10	10	0.1221	118545	5.83						√
44	tr|C1LM88|C1LM88_SCHJA 20S proteasome subunit alpha 7 OS=Schistosoma japonicum PE=2 SV=1	10	10	0.3543	28001.3	4.88		√				√
45	tr|Q5DGY3|Q5DGY3_SCHJA SJCHGC02862 protein OS=Schistosoma japonicum PE=2 SV=1	10	10	0.3118	38787.2	8.07
46	sp|P43157|CYSP_SCHJA Cathepsin B-like cysteine proteinase OS=Schistosoma japonicum GN=CATB PE=2 SV=1	22	9	0.3596	38795.5	7.14						√
47	tr|Q5D8G4|Q5D8G4_SCHJA Putative uncharacterized protein OS=Schistosoma japonicum PE=2 SV=1	21	9	0.3835	31589.4	8.45
48	tr|B5M6Z3|B5M6Z3_SCHJA Putative uncharacterized protein (Fragment) OS=Schistosoma japonicum PE=2 SV=1	15	9	0.4468	25486.3	6.35
49	tr|Q8T5U1|Q8T5U1_SCHJA MF3 protein (Fragment) OS=Schistosoma japonicum PE=2 SV=1	12	9	0.7355	16773	5.53	√					√
50	tr|C1L524|C1L524_SCHJA Dihydropyrimidinase-like 2 OS=Schistosoma japonicum GN=DPYSL2 PE=2 SV=1	11	9	0.2133	63686.9	7.54						√
51	tr|C1L705|C1L705_SCHJA SH3-domain GRB2-like endophilin B1 OS=Schistosoma japonicum PE=2 SV=1	11	9	0.3388	28035.4	8.27						√
52	tr|Q86ES6|Q86ES6_SCHJA Clone ZZD1473 mRNA sequence OS=Schistosoma japonicum PE=2 SV=1	11	9	0.3358	31750.3	9.85
53	tr|C1LEA3|C1LEA3_SCHJA Epidermal growth factor receptor pathway substrate 8 OS=Schistosoma japonicum PE=2 SV=1	10	9	0.244	57570.6	6.59						√
54	tr|C1LGC2|C1LGC2_SCHJA Calpain-B OS=Schistosoma japonicum GN=CalpB PE=2 SV=1	10	9	0.1616	81838.7	5.73	√	√	√	84	0	√
55	tr|C1LFJ1|C1LFJ1_SCHJA Elongation FacTor OS=Schistosoma japonicum GN=eft-2 PE=2 SV=1	9	9	0.222	53273.2	5.95						√
56	tr|C1LIY4|C1LIY4_SCHJA Proteasome (Prosome, macropain) 26S subunit, non-ATPase, 12 OS=Schistosoma japonicum GN=Psmd12 PE=2 SV=1	9	9	0.2247	51880.3	6.19		√				√
57	tr|Q5DA69|Q5DA69_SCHJA SJCHGC01759 protein OS=Schistosoma japonicum GN=ywhab-prov PE=2 SV=1	9	9	0.3661	28839.1	4.87
58	tr|Q5DDA0|Q5DDA0_SCHJA Adenylyl cyclase-associated protein OS=Schistosoma japonicum PE=2 SV=1	9	9	0.1975	52753	8.45			√	76	0	√
59	tr|C1LPL5|C1LPL5_SCHJA Putative Stress-induced-phosphoprotein 1 OS=Schistosoma japonicum GN=STI1 PE=2 SV=1	12	8	0.232	36233.6	5.99						√
60	tr|C7TRL1|C7TRL1_SCHJA Glyceraldehyde-3-phosphate dehydrogenase OS=Schistosoma japonicum PE=2 SV=1	10	8	0.3195	36618.5	8.4	√		√	90	0	√
61	tr|Q5C317|Q5C317_SCHJA SJCHGC01097 protein (Fragment) OS=Schistosoma japonicum PE=2 SV=2	10	8	0.3707	29897	5.75
62	tr|Q5DES2|Q5DES2_SCHJA Proteasome (Prosome, macropain) subunit, alpha type 6 OS=Schistosoma japonicum PE=2 SV=1	10	8	0.3846	27687.4	5.94		√				√
63	tr|C1LBW3|C1LBW3_SCHJA Eukaryotic translation elongation factor 1 alpha 2 OS=Schistosoma japonicum GN=eef1a2-prov PE=2 SV=1	9	8	0.3215	34252.9	9.07		√	√	86	0	√
64	tr|C1LFP4|C1LFP4_SCHJA Putative aldehyde dehydrogenase 1B1 OS=Schistosoma japonicum PE=2 SV=1	9	8	0.2505	53582.1	6.06	√					√
65	tr|Q5DB18|Q5DB18_SCHJA SJCHGC09294 protein OS=Schistosoma japonicum PE=2 SV=1	9	8	0.2249	47526.4	7.98
66	tr|Q5DCF1|Q5DCF1_SCHJA SJCHGC02563 protein OS=Schistosoma japonicum PE=2 SV=1	9	8	0.2458	35566.7	9.34
67	tr|Q5DF69|Q5DF69_SCHJA Actin 5C OS=Schistosoma japonicum GN=Act5C PE=2 SV=1	9	8	0.2633	41835.4	5.43	√	√				√
68	tr|Q86F28|Q86F28_SCHJA BAR,domain-containing protein OS=Schistosoma japonicum PE=2 SV=1	9	8	0.2588	29208.9	6.72						√
69	tr|B3GUU0|B3GUU0_SCHJA Tyrosine 3-monooxygenase/tryptophan 5-monooxygenase activation protein, beta polypeptide OS=Schistosoma japonicum GN=ywhab-prov PE=2 SV=1	8	8	0.3465	28981.2	4.86	√	√				√
70	tr|B5B7R5|B5B7R5_SCHJA Putative uncharacterized protein OS=Schistosoma japonicum PE=2 SV=1	8	8	0.2609	46543.2	5.85
71	tr|C1L4F7|C1L4F7_SCHJA Microtubule-associated protein futsch OS=Schistosoma japonicum PE=2 SV=1	8	8	0.1115	105215	6.61						√
72	tr|C7TZ16|C7TZ16_SCHJA cAMP-dependent protein kinase regulatory subunit OS=Schistosoma japonicum GN=PRKAR2A PE=2 SV=1	8	8	0.2878	38111.9	5.04						√
73	tr|Q5BYY5|Q5BYY5_SCHJA SJCHGC06130 protein (Fragment) OS=Schistosoma japonicum PE=2 SV=2	8	8	0.2023	57750.3	5.48
74	tr|Q5D953|Q5D953_SCHJA SJCHGC06171 protein OS=Schistosoma japonicum PE=2 SV=1	8	8	0.1667	63226.2	6.12
75	tr|Q5DF74|Q5DF74_SCHJA SJCHGC06456 protein OS=Schistosoma japonicum PE=2 SV=1	8	8	0.1796	57643.1	8.05
76	tr|Q5DGS2|Q5DGS2_SCHJA SJCHGC06626 protein OS=Schistosoma japonicum PE=2 SV=1	8	8	0.1568	70671.3	5.75
77	tr|Q5DH83|Q5DH83_SCHJA Glucose-6-phosphate 1-dehydrogenase OS=Schistosoma japonicum PE=2 SV=1	8	8	0.1824	59104.9	6.37	√	√
78	tr|Q5DHC0|Q5DHC0_SCHJA Proteasome subunit beta type OS=Schistosoma japonicum GN=Psmb5 PE=2 SV=1	8	8	0.3864	29334	7.65		√
79	tr|Q5D9P4|Q5D9P4_SCHJA Putative uncharacterized protein OS=Schistosoma japonicum PE=2 SV=1	19	7	0.2313	33186.3	7.14
80	tr|C1L7A5|C1L7A5_SCHJA Cysteine PRotease related protein OS=Schistosoma japonicum GN=cpr-5 PE=2 SV=1	17	7	0.3421	34443.8	8.45						√
81	tr|Q5DHT9|Q5DHT9_SCHJA Putative uncharacterized protein OS=Schistosoma japonicum PE=2 SV=1	17	7	0.3041	38700.6	8.41
82	tr|Q5DGY1|Q5DGY1_SCHJA Putative uncharacterized protein OS=Schistosoma japonicum PE=2 SV=1	12	7	0.2251	38728.5	7.86
83	tr|Q5C1H0|Q5C1H0_SCHJA SJCHGC05356 protein (Fragment) similar to heat shock protein 70 OS=Schistosoma japonicum PE=2 SV=2	9	7	0.5912	15060	6.73
84	tr|Q5DDV5|Q5DDV5_SCHJA Enolase OS=Schistosoma japonicum PE=2 SV=1	9	7	0.2005	47250.8	6.18	√	√
85	tr|C1L4E5|C1L4E5_SCHJA Actin related protein 2/3 complex, subunit 2 OS=Schistosoma japonicum GN=arpc2 PE=2 SV=1	8	7	0.1981	36568.3	6.47		√	√	85	0
86	tr|C1LJL2|C1LJL2_SCHJA Actin-like protein 3 OS=Schistosoma japonicum PE=2 SV=1	8	7	0.2684	47432.6	5.76		√				√
87	tr|C1L7Z7|C1L7Z7_SCHJA RuvB-like protein 2 OS=Schistosoma japonicum GN=ruvbl2-prov PE=2 SV=1	8	7	0.2026	51838	5.7						√
88	tr|Q1A7N0|Q1A7N0_SCHJA Adenosine deaminase OS=Schistosoma japonicum GN=ADA PE=2 SV=1	8	7	0.304	39703.9	6.07	√					√
89	tr|Q5DCA0|Q5DCA0_SCHJA Hypotherical protein OS=Schistosoma japonicum PE=2 SV=1	8	7	0.2893	34763.6	5.76
90	tr|Q86F47|Q86F47_SCHJA Clone ZZD112 mRNA sequence OS=Schistosoma japonicum PE=2 SV=1	8	7	0.231	37901.4	5.33
91	tr|C1LJ59|C1LJ59_SCHJA Putative 26S proteasome non-ATPase regulatory subunit 11 OS=Schistosoma japonicum PE=2 SV=1	7	7	0.1786	47329.1	6.38		√
92	tr|C1LMY1|C1LMY1_SCHJA Tat-binding protein 10 OS=Schistosoma japonicum GN=TBP10 PE=2 SV=1	7	7	0.1651	48676	8.48
93	tr|C1LQQ3|C1LQQ3_SCHJA Mitochondrial import receptor subunit TOM34 OS=Schistosoma japonicum PE=2 SV=1	7	7	0.1833	40842.9	4.94	√					√
94	tr|Q5DC40|Q5DC40_SCHJA Proteasome (Prosome, macropain) 26S subunit, ATPase 2 OS=Schistosoma japonicum GN=Psmc2 PE=2 SV=1	7	7	0.2286	48449.2	5.88		√				√
95	tr|Q5DCS8|Q5DCS8_SCHJA Putative uncharacterized protein OS=Schistosoma japonicum PE=2 SV=1	7	7	0.2661	38683.4	8.57
96	tr|Q5DE47|Q5DE47_SCHJA L-lactate dehydrogenase OS=Schistosoma japonicum GN=ldha-prov PE=2 SV=1	7	7	0.1958	36119.2	7.1	√	√				√
97	tr|Q5MB11|Q5MB11_SCHJA Hypoxanthine phosphoribosyltransferase 1 OS=Schistosoma japonicum GN=hprt1 PE=2 SV=1	7	7	0.3636	26002.8	5.8
98	tr|Q86EJ1|Q86EJ1_SCHJA Clone ZZD323 mRNA sequence OS=Schistosoma japonicum PE=2 SV=1	7	7	0.3197	35281.5	5.69
99	tr|Q86EN4|Q86EN4_SCHJA GDP-mannose 4,6-dehydratase OS=Schistosoma japonicum GN=Gmd PE=2 SV=1	7	7	0.2692	41199.8	8.36						√
100	tr|Q9XTK6|Q9XTK6_SCHJA Dynein light chain 1 OS=Schistosoma japonicum GN=DLC1 PE=2 SV=1	12	6	0.5169	10524.8	6.5	√					√
101	tr|C1L7A6|C1L7A6_SCHJA Cathepsin B-like cysteine proteinase OS=Schistosoma japonicum PE=2 SV=1	10	6	0.2368	38668.5	7.86	√					√
102	tr|Q5BS84|Q5BS84_SCHJA SJCHGC05502 protein (Fragment) OS=Schistosoma japonicum PE=2 SV=2	8	6	0.5978	10406.9	8.41
103	tr|Q5D959|Q5D959_SCHJA SJCHGC06651 protein OS=Schistosoma japonicum PE=2 SV=1	8	6	0.2847	31932.2	5.23
104	tr|C1LM50|C1LM50_SCHJA Proteasome subunit beta type OS=Schistosoma japonicum GN=psmb1 PE=2 SV=1	7	6	0.4009	23180	8.28		√				√
105	tr|Q5DAD9|Q5DAD9_SCHJA SJCHGC09306 protein OS=Schistosoma japonicum PE=2 SV=1	7	6	0.0997	87128.7	7.5
106	tr|B3GUY5|B3GUY5_SCHJA Putative 26S proteasome non-ATPase regulatory subunit 7 OS=Schistosoma japonicum PE=2 SV=1	6	6	0.1545	39687.8	5.97		√				√
107	tr|C1L4S1|C1L4S1_SCHJA Syntaxin-binding protein 1 OS=Schistosoma japonicum PE=2 SV=1	6	6	0.0885	80904	7.87						√
108	tr|C1L5C5|C1L5C5_SCHJA Putative aminopeptidase W07G4.4 OS=Schistosoma japonicum PE=2 SV=1	6	6	0.1267	56307.2	7.13
109	tr|C1L5L1|C1L5L1_SCHJA Actin-related protein 2/3 complex subunit 3 OS=Schistosoma japonicum PE=2 SV=1	6	6	0.3757	21095.5	8.65		√	√	85	0	√
110	tr|C1L5L3|C1L5L3_SCHJA Proteasome (Prosome, macropain) 26S subunit, ATPase, 3 OS=Schistosoma japonicum GN=PSMC3 PE=2 SV=1	6	6	0.1589	48105.7	5.46		√				√
111	tr|C1L8E3|C1L8E3_SCHJA Uncharacterized protein OS=Schistosoma japonicum PE=2 SV=1	6	6	0.28	28524	4.97
112	tr|C1L996|C1L996_SCHJA Putative tyrosine 3-monooxygenase OS=Schistosoma japonicum PE=2 SV=1	6	6	0.2602	28336.7	5.17	√					√
113	tr|C1LA36|C1LA36_SCHJA Cathepsin B-like cysteine proteinase OS=Schistosoma japonicum PE=2 SV=1	6	6	0.2661	38669.3	8.31	√					√
114	tr|C1LFG3|C1LFG3_SCHJA Calpain B OS=Schistosoma japonicum PE=2 SV=1	6	6	0.104	88317.1	5.19	√	√	√	84	0	√
115	tr|C1LHQ2|C1LHQ2_SCHJA Dynactin subunit 2 OS=Schistosoma japonicum PE=2 SV=1	6	6	0.1875	44558.5	4.87						√
116	tr|C1LV11|C1LV11_SCHJA Eukaryotic translation elongation factor 1 gamma OS=Schistosoma japonicum GN=eef1g PE=2 SV=1	6	6	0.1627	48209.3	6.48		√	√	79	0	√
117	tr|C1LV50|C1LV50_SCHJA Tryparedoxin peroxidase OS=Schistosoma japonicum PE=2 SV=1	6	6	0.3315	20691.5	6.09						√
118	tr|C7TYR0|C7TYR0_SCHJA Proteasome subunit beta type OS=Schistosoma japonicum PE=2 SV=1	6	6	0.4195	23009.3	5.12		√				√
119	tr|Q5D8Q7|Q5D8Q7_SCHJA SJCHGC03517 protein (Fragment) OS=Schistosoma japonicum PE=2 SV=2	6	6	0.4	23435	5.52
120	tr|Q5DFE9|Q5DFE9_SCHJA Proteasome subunit alpha type OS=Schistosoma japonicum PE=2 SV=1	6	6	0.3021	25902	5.4		√				√
121	tr|Q86ER0|Q86ER0_SCHJA ATPase, H+ transporting, lysosomal 31kDa, V1 subunit E OS=Schistosoma japonicum GN=atp6v1e1 PE=2 SV=1	6	6	0.3244	26436.1	7.62
122	tr|C7TZP6|C7TZP6_SCHJA Suppressor of profilin 2 (Fragment) OS=Schistosoma japonicum GN=Sop2 PE=2 SV=1	7	5	0.4173	15538.4	5.51
123	tr|Q5DGB7|Q5DGB7_SCHJA SJCHGC03910 protein OS=Schistosoma japonicum PE=2 SV=1	7	5	0.3433	23248.2	6.74
124	tr|Q86EI6|Q86EI6_SCHJA Clone ZZD335 mRNA sequence OS=Schistosoma japonicum PE=2 SV=1	7	5	0.3118	19119.8	5.23
125	tr|B3W661|B3W661_SCHJA Phosphoglycerate kinase OS=Schistosoma japonicum GN=PGK1 PE=2 SV=1	6	5	0.1707	44280.6	6.76						√
126	tr|C1L4T8|C1L4T8_SCHJA Vacuolar H+-ATPase SFD subunit OS=Schistosoma japonicum GN=VhaSFD PE=2 SV=1	6	5	0.1195	55319.6	5.71
127	tr|C1L706|C1L706_SCHJA Rab-protein 10 OS=Schistosoma japonicum GN=Rab10 PE=2 SV=1	6	5	0.2488	23256.4	8.88		√				√
128	tr|O44372|O44372_SCHJA 22.6 kDa tegumental antigen OS=Schistosoma japonicum PE=2 SV=1	6	5	0.2356	22545.7	5.99	√
129	tr|Q5C5J7|Q5C5J7_SCHJA SJCHGC03771 protein (Fragment) OS=Schistosoma japonicum PE=2 SV=2	6	5	0.3526	17567.5	5.39
130	tr|Q5DA91|Q5DA91_SCHJA Receptor expression-enhancing protein 5 OS=Schistosoma japonicum PE=2 SV=1	6	5	0.2275	21561.8	7.76						√
131	tr|Q5DAB8|Q5DAB8_SCHJA SJCHGC02859 protein OS=Schistosoma japonicum PE=2 SV=1	6	5	0.289	24299.1	5.83
132	tr|Q5DAC5|Q5DAC5_SCHJA SJCHGC06848 protein OS=Schistosoma japonicum PE=2 SV=1	6	5	0.159	28091.3	8.69
133	tr|Q5DBJ1|Q5DBJ1_SCHJA Receptor expression-enhancing protein 5 OS=Schistosoma japonicum PE=2 SV=1	6	5	0.2222	21575.9	7.76
134	tr|Q5DI11|Q5DI11_SCHJA SJCHGC06780 protein OS=Schistosoma japonicum PE=2 SV=1	6	5	0.1285	52120.5	5.91
135	tr|C1LF35|C1LF35_SCHJA Protein bicaudal D OS=Schistosoma japonicum PE=2 SV=1	5	5	0.0695	104129	5.46
136	tr|C1LFB1|C1LFB1_SCHJA Coatomer subunit delta OS=Schistosoma japonicum PE=2 SV=1	5	5	0.1124	55125.9	5.39						√
137	tr|C1LK01|C1LK01_SCHJA Proteasome subunit alpha type OS=Schistosoma japonicum GN=psma4 PE=2 SV=1	5	5	0.2833	26967.6	5.54		√
138	tr|C1LU54|C1LU54_SCHJA Major egg antigen (P40) OS=Schistosoma japonicum PE=2 SV=1	5	5	0.178	39170	6.28	√
139	tr|C4N148|C4N148_SCHJA Putative uncharacterized protein OS=Schistosoma japonicum PE=2 SV=1	5	5	0.1463	52777.7	8.68
140	tr|C7TZP9|C7TZP9_SCHJA COP9 signalosome complex subunit 1 (Signalosome subunit 1) (Fragment) OS=Schistosoma japonicum PE=2 SV=1	5	5	0.1354	42201.5	6.26						√
141	tr|Q5C3J7|Q5C3J7_SCHJA SJCHGC04623 protein (Fragment) OS=Schistosoma japonicum PE=2 SV=2	5	5	0.1598	46951.1	6.21
142	tr|Q5C4C5|Q5C4C5_SCHJA SJCHGC05365 protein (Fragment) OS=Schistosoma japonicum PE=2 SV=2	5	5	0.148	47412.6	6.9
143	tr|Q5DAN9|Q5DAN9_SCHJA SJCHGC01663 protein OS=Schistosoma japonicum PE=2 SV=1	5	5	0.1937	38727.6	6.21
144	tr|Q5DCZ9|Q5DCZ9_SCHJA SJCHGC09085 protein OS=Schistosoma japonicum PE=2 SV=1	5	5	0.2915	22090.8	6.9
145	tr|Q5DD65|Q5DD65_SCHJA SJCHGC00941 protein OS=Schistosoma japonicum PE=2 SV=1	5	5	0.1794	42353.8	9.01
146	tr|Q5DF20|Q5DF20_SCHJA COP9 signalosome complex subunit 4 OS=Schistosoma japonicum PE=2 SV=1	5	5	0.1514	48761.9	5.2						√
147	tr|Q5DFV0|Q5DFV0_SCHJA Eukaryotic translation initiation factor 3 subunit H OS=Schistosoma japonicum GN=Eif3s3 PE=2 SV=1	5	5	0.2069	38637.1	5.77		√	√	92	0	√
148	tr|Q7Z1I3|Q7Z1I3_SCHJA L-lactate dehydrogenase OS=Schistosoma japonicum PE=2 SV=1	5	5	0.1541	36165.4	8.66	√	√				√
149	tr|Q86F39|Q86F39_SCHJA 20S proteasome subunit beta 4 OS=Schistosoma japonicum PE=2 SV=1	5	5	0.2935	22804.1	5.54		√				√
150	tr|Q86F50|Q86F50_SCHJA Clone ZZD1110 mRNA sequence OS=Schistosoma japonicum PE=2 SV=1	5	5	0.1586	45108.7	6.53
151	tr|Q5DE04|Q5DE04_SCHJA Reticulon-like protein OS=Schistosoma japonicum PE=2 SV=1	7	4	0.1822	24321.6	9.16
152	tr|Q5DFU4|Q5DFU4_SCHJA Actin related protein 2/3 complex, subunit 4 OS=Schistosoma japonicum GN=Arc-p20 PE=2 SV=1	7	4	0.2093	19978	9.24		√	√	85	0	√
153	tr|C1LBR9|C1LBR9_SCHJA Cathepsin L, a OS=Schistosoma japonicum GN=ctsla PE=2 SV=1	6	4	0.136	38112	8.66						√
154	tr|C1LBS3|C1LBS3_SCHJA Cathepsin L, a OS=Schistosoma japonicum GN=ctsla PE=2 SV=1	6	4	0.148	38301.2	8.44						√
155	tr|C1LBT0|C1LBT0_SCHJA Cathepsin L, a OS=Schistosoma japonicum GN=ctsla PE=2 SV=1	6	4	0.148	38155	8.58						√
156	tr|C1LEK4|C1LEK4_SCHJA Calcium-binding EF-hand,domain-containing protein OS=Schistosoma japonicum PE=2 SV=1	6	4	0.2971	20970	4.96						√
157	tr|C1LLM8|C1LLM8_SCHJA Ferritin OS=Schistosoma japonicum GN=fth1 PE=2 SV=1	6	4	0.2907	19810.9	5.34
158	tr|Q5DET3|Q5DET3_SCHJA Histone H4 OS=Schistosoma japonicum PE=2 SV=1	6	4	0.4272	11367.2	11.36						√
159	tr|B3GUU4|B3GUU4_SCHJA Putative uncharacterized protein OS=Schistosoma japonicum PE=2 SV=1	5	4	0.2938	20437	8.33
160	tr|C1L4B9|C1L4B9_SCHJA Uncharacterized protein OS=Schistosoma japonicum PE=2 SV=1	5	4	0.3837	10355.1	9.2
161	tr|C1L611|C1L611_SCHJA Rab-protein 11 OS=Schistosoma japonicum GN=Rab11 PE=2 SV=1	5	4	0.2385	24413.2	5.73		√	√	72	1e-114
162	tr|C1L781|C1L781_SCHJA Proteasome subunit beta type OS=Schistosoma japonicum GN=psmb4 PE=2 SV=1	5	4	0.2105	27839.6	5.79		√				√
163	tr|C1L9I2|C1L9I2_SCHJA Saposin-like,IPR008139 Saposin B,domain-containing protein OS=Schistosoma japonicum PE=2 SV=1	5	4	0.2336	24327.9	5.57
164	tr|C1LDA4|C1LDA4_SCHJA Apoferritin-2 OS=Schistosoma japonicum PE=2 SV=1	5	4	0.2344	22195.3	5.42						√
165	tr|C1LUC1|C1LUC1_SCHJA Putative ribosomal protein L5 OS=Schistosoma japonicum PE=2 SV=1	5	4	0.1633	34686.7	9.87
166	tr|F6LHS2|F6LHS2_SCHJA Tetrapanion 2 OS=Schistosoma japonicum PE=2 SV=1	5	4	0.1814	23344.8	7.9						√
167	tr|Q5BS76|Q5BS76_SCHJA Putative dynein light chain OS=Schistosoma japonicum PE=2 SV=1	5	4	0.4382	10256.5	6.82
168	tr|Q5C0K5|Q5C0K5_SCHJA SJCHGC08008 protein (Fragment) OS=Schistosoma japonicum PE=2 SV=2	5	4	0.2259	26730.9	9.13
169	tr|Q5C7K1|Q5C7K1_SCHJA SJCHGC05550 protein (Fragment) OS=Schistosoma japonicum PE=2 SV=2	5	4	0.2367	22599.4	5.33
170	tr|Q5DA36|Q5DA36_SCHJA SJCHGC06322 protein OS=Schistosoma japonicum PE=2 SV=1	5	4	0.0652	79445.3	9.25
171	tr|Q5DFB1|Q5DFB1_SCHJA SJCHGC09265 protein OS=Schistosoma japonicum PE=2 SV=1	5	4	0.1066	50119	5.39
172	tr|B3GUU7|B3GUU7_SCHJA Putative uncharacterized protein OS=Schistosoma japonicum PE=2 SV=1	4	4	0.071	71455.4	5.12
173	tr|C1L4M0|C1L4M0_SCHJA AP-1 complex subunit mu-1 (Adaptor-related protein complex 1 mu-1 subunit) OS=Schistosoma japonicum PE=2 SV=1	4	4	0.1371	48757.5	6.59						√
174	tr|C1L4W0|C1L4W0_SCHJA Eukaryotic translation initiation factor 3 subunit E OS=Schistosoma japonicum PE=2 SV=1	4	4	0.0858	51729.9	5.72		√	√	92	0	√
175	tr|C1L4W3|C1L4W3_SCHJA Calpain-B OS=Schistosoma japonicum GN=CalpB PE=2 SV=1	4	4	0.15	45829.1	6.34	√	√	√	84	0	√
176	tr|C1L572|C1L572_SCHJA Lissencephaly-1 homolog OS=Schistosoma japonicum GN=pafah1b1 PE=2 SV=1	4	4	0.1071	50077.2	6.65
177	tr|C1L5Q3|C1L5Q3_SCHJA 26S proteasome regulatory subunit N11 OS=Schistosoma japonicum GN=Rpn11 PE=2 SV=1	4	4	0.1534	34779.7	6.3		√
178	tr|C1L836|C1L836_SCHJA Uncharacterized protein OS=Schistosoma japonicum PE=2 SV=1	4	4	0.1137	48580.4	5.65
179	tr|C1L860|C1L860_SCHJA L-lactate dehydrogenase OS=Schistosoma japonicum GN=Ldha PE=2 SV=1	4	4	0.1148	36126.3	8.45	√	√				√
180	tr|C1LFX5|C1LFX5_SCHJA Proteasome subunit alpha type OS=Schistosoma japonicum PE=2 SV=1	4	4	0.1667	29872	8.67		√
181	tr|C1LGW5|C1LGW5_SCHJA Exportin-1 OS=Schistosoma japonicum GN=Exp1 PE=2 SV=1	4	4	0.0478	108284	5.35
182	tr|C1LJ50|C1LJ50_SCHJA Solute carrier family 2 OS=Schistosoma japonicum GN=SLC2A4 PE=2 SV=1	4	4	0.0614	56990.7	8.44
183	tr|C1LJ92|C1LJ92_SCHJA Eukaryotic translation initiation factor 3 subunit B OS=Schistosoma japonicum PE=2 SV=1	4	4	0.064	76912.4	5.97		√	√	92	0	√
184	tr|C1LMF2|C1LMF2_SCHJA 26S proteasome regulatory subunit T3 OS=Schistosoma japonicum GN=Rpt3 PE=2 SV=1	4	4	0.1181	46845.2	5.29		√				√
185	tr|C1LMG5|C1LMG5_SCHJA Seryl tRNA Synthetase OS=Schistosoma japonicum GN=srs-2 PE=2 SV=1	4	4	0.0831	70129.9	5.91
186	tr|C7TQQ1|C7TQQ1_SCHJA Alpha-centractin (Centractin) (Centrosome-associated actin homolog) (Actin-RPV) (ARP1) (Fragment) OS=Schistosoma japonicum PE=2 SV=1	4	4	0.168	42566.5	6.78		√				√
187	tr|Q5BWF5|Q5BWF5_SCHJA SJCHGC05170 protein (Fragment) OS=Schistosoma japonicum PE=2 SV=2	4	4	0.2015	30094.4	8.75
188	tr|Q5BY36|Q5BY36_SCHJA SJCHGC05711 protein (Fragment) OS=Schistosoma japonicum PE=2 SV=2	4	4	0.1081	42808.7	5.98
189	tr|Q5BY41|Q5BY41_SCHJA SJCHGC06075 protein (Fragment) OS=Schistosoma japonicum PE=2 SV=2	4	4	0.1777	41929.7	6
190	tr|Q5BZC8|Q5BZC8_SCHJA SJCHGC03398 protein (Fragment) OS=Schistosoma japonicum PE=2 SV=2	4	4	0.206	25099.3	7.83
191	tr|Q5BZH3|Q5BZH3_SCHJA SJCHGC07355 protein (Fragment) OS=Schistosoma japonicum PE=2 SV=2	4	4	0.2938	18031.5	5.69
192	tr|Q5C096|Q5C096_SCHJA SJCHGC06403 protein (Fragment) OS=Schistosoma japonicum PE=2 SV=2	4	4	0.1102	40462.9	6.91
193	tr|Q5C0N2|Q5C0N2_SCHJA SJCHGC05656 protein (Fragment) OS=Schistosoma japonicum PE=2 SV=2	4	4	0.2118	28276	8.82
194	tr|Q5C0R5|Q5C0R5_SCHJA SJCHGC09522 protein (Fragment) OS=Schistosoma japonicum PE=2 SV=2	4	4	0.1467	50415.3	5.31
195	tr|Q5C291|Q5C291_SCHJA SJCHGC05097 protein (Fragment) OS=Schistosoma japonicum PE=2 SV=2	4	4	0.1625	31637.1	4.87
196	tr|Q5C2N1|Q5C2N1_SCHJA SJCHGC03405 protein (Fragment) OS=Schistosoma japonicum PE=2 SV=2	4	4	0.1246	36593.8	5.55
197	tr|Q5C3V3|Q5C3V3_SCHJA SJCHGC05011 protein (Fragment) OS=Schistosoma japonicum PE=2 SV=2	4	4	0.1765	24358.2	9.41
198	tr|Q5C6W9|Q5C6W9_SCHJA SJCHGC03655 protein (Fragment) OS=Schistosoma japonicum PE=2 SV=2	4	4	0.1732	28488.5	6.26
199	tr|Q5D8P8|Q5D8P8_SCHJA Alpha subunit of casein kinase II OS=Schistosoma japonicum GN=ck2a1 PE=2 SV=1	4	4	0.1345	42206.8	8.39						√
200	tr|Q5D9V1|Q5D9V1_SCHJA SJCHGC02823 protein OS=Schistosoma japonicum PE=2 SV=1	4	4	0.1209	48028.5	6.4
201	tr|Q5DAQ0|Q5DAQ0_SCHJA Eukaryotic translation initiation factor 2, subunit 1 alpha OS=Schistosoma japonicum GN=eif2s1 PE=2 SV=1	4	4	0.1411	37042.2	4.8		√	√	91	0	√
202	tr|Q5DBQ9|Q5DBQ9_SCHJA SJCHGC01755 protein OS=Schistosoma japonicum GN=ywhae-prov PE=2 SV=1	4	4	0.1833	28803.3	4.9						√
203	tr|Q5DC37|Q5DC37_SCHJA SJCHGC02147 protein OS=Schistosoma japonicum PE=2 SV=1	4	4	0.0805	53560.2	5.63
204	tr|Q5DCQ5|Q5DCQ5_SCHJA SJCHGC06657 protein OS=Schistosoma japonicum PE=2 SV=1	4	4	0.1737	23680.4	6.38
205	tr|Q5DF24|Q5DF24_SCHJA SJCHGC03234 protein OS=Schistosoma japonicum PE=2 SV=1	4	4	0.3065	22452.1	5.14
206	tr|Q5DFR5|Q5DFR5_SCHJA Putative uncharacterized protein OS=Schistosoma japonicum PE=2 SV=1	4	4	0.2201	34884.9	8.59
207	tr|Q5DG45|Q5DG45_SCHJA EH-domain containing protein (Fragment) OS=Schistosoma japonicum GN=Ehd4 PE=2 SV=1	4	4	0.0846	61844.5	6.89						√
208	tr|Q86DV1|Q86DV1_SCHJA Clone ZZZ83 mRNA sequence OS=Schistosoma japonicum PE=2 SV=1	4	4	0.3288	16649.6	4.39
209	tr|Q86DZ2|Q86DZ2_SCHJA Proteasome subunit beta type OS=Schistosoma japonicum PE=2 SV=1	4	4	0.2018	23678.6	5.39		√
210	tr|C1L712|C1L712_SCHJA Dynein light chain OS=Schistosoma japonicum PE=2 SV=1	5	3	0.5056	10336.6	6.04	√
211	tr|Q5C148|Q5C148_SCHJA SJCHGC07255 protein (Fragment) OS=Schistosoma japonicum PE=2 SV=2	5	3	0.2039	33490.4	6.44
212	tr|Q5DGK7|Q5DGK7_SCHJA Adenosinetriphosphatase OS=Schistosoma japonicum GN=ctp PE=2 SV=1	5	3	0.2381	12475.9	6.19
213	tr|C1LBE2|C1LBE2_SCHJA ADP-ribosylation factor 1-like protein OS=Schistosoma japonicum GN=ARF PE=2 SV=1	4	3	0.2055	16570.9	5.17						√
214	tr|C1LJM7|C1LJM7_SCHJA 26S proteasome regulatory subunit N12 OS=Schistosoma japonicum PE=2 SV=1	4	3	0.1321	31359.5	5.69		√
215	tr|C1LNT1|C1LNT1_SCHJA Estrogen-regulated protein EP45 OS=Schistosoma japonicum PE=2 SV=1	4	3	0.0866	45623.8	5.6
216	tr|C1LSW7|C1LSW7_SCHJA Cellular nucleic acid-binding protein OS=Schistosoma japonicum PE=2 SV=1	4	3	0.2073	20140.5	8.63
217	tr|C1LVJ7|C1LVJ7_SCHJA ADP-ribosylation factor 3 OS=Schistosoma japonicum GN=arf3 PE=2 SV=1	4	3	0.1818	14920.2	6.74						√
218	tr|C7TYH5|C7TYH5_SCHJA Protein tyrosine phosphatase, non-receptor type 11 OS=Schistosoma japonicum GN=PTPN11 PE=2 SV=1	4	3	0.1122	32715.5	8.08
219	tr|F6LHR8|F6LHR8_SCHJA CD63 antigen OS=Schistosoma japonicum PE=2 SV=1	4	3	0.1674	23578.1	6.91		√				√
220	tr|F6LHS6|F6LHS6_SCHJA Tetrapanion 2 OS=Schistosoma japonicum PE=2 SV=1	4	3	0.1256	23629.1	6.91						√
221	tr|Q5BXE9|Q5BXE9_SCHJA SJCHGC05898 protein (Fragment) OS=Schistosoma japonicum PE=2 SV=2	4	3	0.1992	27106.6	6.48
222	tr|Q5C1E5|Q5C1E5_SCHJA SJCHGC06140 protein (Fragment) OS=Schistosoma japonicum PE=2 SV=2	4	3	0.1184	41402	4.49
223	tr|Q5C7J2|Q5C7J2_SCHJA SJCHGC01328 protein (Fragment) OS=Schistosoma japonicum PE=2 SV=2	4	3	0.199	22393.7	6.65
224	tr|Q5DHE4|Q5DHE4_SCHJA SJCHGC04453 protein OS=Schistosoma japonicum PE=2 SV=1	4	3	0.2581	16979.9	6.7
225	tr|Q86ET1|Q86ET1_SCHJA Rab-protein 8 OS=Schistosoma japonicum GN=Rab8 PE=2 SV=1	4	3	0.1717	22109	5.44		√
226	tr|Q9XTL4|Q9XTL4_SCHJA Dynein light chain OS=Schistosoma japonicum GN=DLC4 PE=2 SV=1	4	3	0.3333	10061.3	6.9	√					√
227	tr|M4QLF4|M4QLF4_SCHJA Ago2 OS=Schistosoma japonicum PE=2 SV=1	4	4	0.0481	105942	9.35
228	tr|B3GUW7|B3GUW7_SCHJA Uncharacterized protein OS=Schistosoma japonicum PE=2 SV=1	3	3	0.1186	26039.9	4.84
229	tr|B3GV00|B3GV00_SCHJA Protein phosphatase 3, regulatory subunit OS=Schistosoma japonicum PE=2 SV=1	3	3	0.2071	19081.6	4.64
230	tr|C1L3T4|C1L3T4_SCHJA Alpha-taxilin OS=Schistosoma japonicum PE=2 SV=1	3	3	0.0538	56584.7	5.78
231	tr|C1L4F1|C1L4F1_SCHJA Uncharacterized protein OS=Schistosoma japonicum PE=2 SV=1	3	3	0.0716	54073	5.34
232	tr|C1L6C8|C1L6C8_SCHJA Cathepsin B-like cysteine proteinase OS=Schistosoma japonicum PE=2 SV=1	3	3	0.1023	38507.1	7.55	√
233	tr|C1L985|C1L985_SCHJA Eukaryotic translation elongation factor 1 beta 2 OS=Schistosoma japonicum PE=2 SV=1	3	3	0.213	23866.5	4.66		√	√	73	1e-110	√
234	tr|C1L9L6|C1L9L6_SCHJA Heterogeneous nuclear ribonucleoprotein K OS=Schistosoma japonicum GN=hnRNP-K PE=2 SV=1	3	3	0.0752	46601.7	8.94						√
235	tr|C1LD78|C1LD78_SCHJA Sorting nexin-6 OS=Schistosoma japonicum PE=2 SV=1	3	3	0.0704	52928.2	6.45						√
236	tr|C1LDL0|C1LDL0_SCHJA RuvB-like protein 2 OS=Schistosoma japonicum GN=ruvbl2-prov PE=2 SV=1	3	3	0.114	50226.6	5.91						√
237	tr|C1LE71|C1LE71_SCHJA Eukaryotic translation initiation factor 3 subunit A OS=Schistosoma japonicum PE=2 SV=1	3	3	0.0371	122043	8.7		√				√
238	tr|C1LET9|C1LET9_SCHJA Annexin OS=Schistosoma japonicum PE=2 SV=1	3	3	0.0569	58575	6.21	√	√	√	84	0
239	tr|C1LF67|C1LF67_SCHJA Putative eukaryotic translation initiation factor 2, subunit 3, structural gene X-linked OS=Schistosoma japonicum PE=2 SV=1	3	3	0.0671	50237.9	8.77		√	√	95	0
240	tr|C1LF69|C1LF69_SCHJA Uncharacterized protein OS=Schistosoma japonicum PE=2 SV=1	3	3	0.0862	55207.8	5.93
241	tr|C1LGQ4|C1LGQ4_SCHJA Proteasome 26S subunit subunit 4 ATPase OS=Schistosoma japonicum GN=Pros26.4 PE=2 SV=1	3	3	0.1009	49152.7	5.7		√
242	tr|C1LH89|C1LH89_SCHJA Uncharacterized protein OS=Schistosoma japonicum PE=2 SV=1	3	3	0.0646	57196.4	9.34
243	tr|C1LIT8|C1LIT8_SCHJA Ubiquitin carboxyl-terminal hydrolase OS=Schistosoma japonicum GN=H34C03.2 PE=2 SV=1	3	3	0.0359	104415	5.05	√	√	√	73	0	√
244	tr|C1LJP2|C1LJP2_SCHJA Ubiquitin fusion degradation protein 1 homolog OS=Schistosoma japonicum PE=2 SV=1	3	3	0.1328	28551	5.28		√				√
245	tr|C1LNP9|C1LNP9_SCHJA Putative phosphatidylinositol-4-phosphate 5-kinase, type I, alpha OS=Schistosoma japonicum PE=2 SV=1	3	3	0.1569	28360.8	5.68
246	tr|C1LNQ1|C1LNQ1_SCHJA Phosphoglycerate mutase OS=Schistosoma japonicum GN=gpmA PE=2 SV=1	3	3	0.132	28261.9	7.01	√	√				√
247	tr|C1LQ28|C1LQ28_SCHJA Immunoglobulin-like domain-containing protein OS=Schistosoma japonicum PE=2 SV=1	3	3	0.1203	32468	8.5
248	tr|C1LUH8|C1LUH8_SCHJA Nascent polypeptide-associated complex subunit alpha OS=Schistosoma japonicum PE=2 SV=1	3	3	0.2038	22598.2	5.06
249	tr|C7TXT8|C7TXT8_SCHJA Tropomyosin-2 OS=Schistosoma japonicum GN=TMII PE=2 SV=1	3	3	0.1579	28237.5	5.27						√
250	tr|C7TXW6|C7TXW6_SCHJA Putative Ezrin OS=Schistosoma japonicum PE=2 SV=1	3	3	0.0712	64922.1	6.41
251	tr|C7TXZ1|C7TXZ1_SCHJA Long-chain-fatty-acid--CoA ligase 5 OS=Schistosoma japonicum PE=2 SV=1	3	3	0.0544	77605.9	5.93			√	69	0	√
252	tr|C7TYU5|C7TYU5_SCHJA Adenosylhomocysteinase OS=Schistosoma japonicum PE=2 SV=1	3	3	0.0571	58392	6.44
253	tr|F0UXG3|F0UXG3_SCHJA Cystatin-B (Stefin-B) OS=Schistosoma japonicum PE=2 SV=1	3	3	0.3564	11280.9	6.5
254	tr|Q1HDV2|Q1HDV2_SCHJA Fructose-bisphosphate aldolase OS=Schistosoma japonicum PE=2 SV=1	3	3	0.0964	39564.7	6.33		√				√
255	tr|Q26513|Q26513_SCHJA Glutathione S-Transferase OS=Schistosoma japonicum GN=gst-3 PE=2 SV=1	3	3	0.1517	23910.5	6.72		√	√	99	6e-146	√
256	tr|Q5BRC3|Q5BRC3_SCHJA SJCHGC08698 protein (Fragment) OS=Schistosoma japonicum PE=2 SV=2	3	3	0.25	15773.8	5.63
257	tr|Q5BSP4|Q5BSP4_SCHJA SJCHGC03649 protein (Fragment) OS=Schistosoma japonicum PE=2 SV=2	3	3	0.3778	10267.7	8.85
258	tr|Q5BVZ0|Q5BVZ0_SCHJA SJCHGC09149 protein (Fragment) OS=Schistosoma japonicum PE=2 SV=2	3	3	0.1505	35524.6	5.42
259	tr|Q5BXJ2|Q5BXJ2_SCHJA SJCHGC09435 protein (Fragment) OS=Schistosoma japonicum PE=2 SV=2	3	3	0.1322	32515.6	9.53
260	tr|Q5BXR1|Q5BXR1_SCHJA SJCHGC05267 protein (Fragment) OS=Schistosoma japonicum PE=2 SV=2	3	3	0.1331	28376.1	4.87
261	tr|Q5BYL0|Q5BYL0_SCHJA SJCHGC07767 protein (Fragment) OS=Schistosoma japonicum PE=2 SV=2	3	3	0.2733	16343.9	6.65
262	tr|Q5BZN1|Q5BZN1_SCHJA SJCHGC01791 protein (Fragment) OS=Schistosoma japonicum PE=2 SV=2	3	3	0.1447	26303.3	4.53
263	tr|Q5C0Z5|Q5C0Z5_SCHJA SJCHGC06234 protein (Fragment) OS=Schistosoma japonicum PE=2 SV=2	3	3	0.1241	32358.4	6.2
264	tr|Q5C1F5|Q5C1F5_SCHJA SJCHGC07050 protein (Fragment) OS=Schistosoma japonicum PE=2 SV=2	3	3	0.078	49122.5	6.22
265	tr|Q5C1G2|Q5C1G2_SCHJA SJCHGC03409 protein (Fragment) OS=Schistosoma japonicum PE=2 SV=2	3	3	0.1913	25970.3	6.59
266	tr|Q5C1V0|Q5C1V0_SCHJA SJCHGC07757 protein (Fragment) OS=Schistosoma japonicum PE=2 SV=2	3	3	0.1141	33648.1	5.19
267	tr|Q5C1V3|Q5C1V3_SCHJA SJCHGC04738 protein (Fragment) OS=Schistosoma japonicum PE=2 SV=2	3	3	0.1748	27612.4	9.02
268	tr|Q5C1X3|Q5C1X3_SCHJA SJCHGC05991 protein (Fragment) OS=Schistosoma japonicum PE=2 SV=2	3	3	0.1532	27700.6	8.56
269	tr|Q5C1X8|Q5C1X8_SCHJA SJCHGC05098 protein (Fragment) OS=Schistosoma japonicum PE=2 SV=2	3	3	0.0712	41140.3	6.15
270	tr|Q5C2D0|Q5C2D0_SCHJA SJCHGC07371 protein (Fragment) OS=Schistosoma japonicum PE=2 SV=2	3	3	0.1538	19250.7	5.68
271	tr|Q5C2T7|Q5C2T7_SCHJA SJCHGC08721 protein (Fragment) OS=Schistosoma japonicum PE=2 SV=2	3	3	0.1778	26239.7	5.82
272	tr|Q5C2U4|Q5C2U4_SCHJA SJCHGC08157 protein (Fragment) OS=Schistosoma japonicum PE=2 SV=2	3	3	0.1561	19717.3	4.99
273	tr|Q5C593|Q5C593_SCHJA SJCHGC05762 protein (Fragment) OS=Schistosoma japonicum PE=2 SV=2	3	3	0.1624	39726.7	5.58
274	tr|Q5C5V0|Q5C5V0_SCHJA SJCHGC08664 protein (Fragment) OS=Schistosoma japonicum PE=2 SV=2	3	3	0.2342	17304.9	5.41
275	tr|Q5C680|Q5C680_SCHJA SJCHGC06811 protein (Fragment) OS=Schistosoma japonicum PE=2 SV=2	3	3	0.2532	17831.2	5.11
276	tr|Q5C735|Q5C735_SCHJA SJCHGC00797 protein (Fragment) OS=Schistosoma japonicum PE=2 SV=1	3	3	0.1168	33716	8.85
277	tr|Q5D8K4|Q5D8K4_SCHJA SJCHGC09386 protein OS=Schistosoma japonicum PE=2 SV=1	3	3	0.0613	55255.1	8.21
278	tr|Q5D9G0|Q5D9G0_SCHJA SJCHGC08686 protein (Fragment) OS=Schistosoma japonicum PE=2 SV=1	3	3	0.1341	30647.7	5.94
279	tr|Q5D9T3|Q5D9T3_SCHJA ADP-ribosylation factor 4 OS=Schistosoma japonicum PE=2 SV=1	3	3	0.1889	20469.2	5.94
280	tr|Q5DAZ9|Q5DAZ9_SCHJA SJCHGC02346 protein OS=Schistosoma japonicum PE=2 SV=1	3	3	0.0885	56718.2	6.72
281	tr|Q5DBC9|Q5DBC9_SCHJA SJCHGC02697 protein OS=Schistosoma japonicum PE=2 SV=1	3	3	0.0817	60800.9	5.66
282	tr|Q5DDQ7|Q5DDQ7_SCHJA 26S proteasome regulatory subunit T4 (Fragment) OS=Schistosoma japonicum GN=Rpt4 PE=2 SV=1	3	3	0.0937	44046.3	8.19		√				√
283	tr|Q5DE42|Q5DE42_SCHJA SJCHGC01653 protein OS=Schistosoma japonicum PE=2 SV=1	3	3	0.1796	26905.6	5.77
284	tr|Q5DEY1|Q5DEY1_SCHJA SJCHGC00794 protein OS=Schistosoma japonicum PE=2 SV=1	3	3	0.2212	25091.5	5.95
285	tr|Q5DGV7|Q5DGV7_SCHJA Vacuolar protein sorting-associated protein 28 homolog OS=Schistosoma japonicum PE=2 SV=1	3	3	0.1476	24540.7	5.1
286	tr|Q5DH60|Q5DH60_SCHJA SJCHGC00605 protein OS=Schistosoma japonicum PE=2 SV=1	3	3	0.1201	32507.2	8.27
287	tr|Q5DH80|Q5DH80_SCHJA SJCHGC04707 protein OS=Schistosoma japonicum PE=2 SV=1	3	3	0.099	44125.6	5.18
288	tr|C1L5N3|C1L5N3_SCHJA Uncharacterized protein OS=Schistosoma japonicum PE=2 SV=1	4	2	0.1333	17342.7	4.84
289	tr|C1LAA4|C1LAA4_SCHJA Saposin B domain-containing protein OS=Schistosoma japonicum PE=2 SV=1	4	2	0.1186	20601.2	7.02
290	tr|Q7Z0T6|Q7Z0T6_SCHJA Adenosinetriphosphatase OS=Schistosoma japonicum GN=ctp PE=2 SV=1	4	2	0.2472	10252.7	6.81
291	sp|Q5C6R9|SJ381_SCHJA UPF0506 protein SJCHGC02381 OS=Schistosoma japonicum GN=SJCHGC02381 PE=2 SV=3	3	2	0.1333	17382.6	5.15
292	sp|Q5DBT1|SJ380_SCHJA UPF0506 protein SJCHGC02380 OS=Schistosoma japonicum GN=SJCHGC02380 PE=2 SV=1	3	2	0.1333	17312.3	4.82
293	tr|B3W649|B3W649_SCHJA Putative uncharacterized protein (Fragment) OS=Schistosoma japonicum PE=2 SV=1	3	2	0.1129	28528.1	8.59
294	tr|C1LF44|C1LF44_SCHJA Protein C14orf166 homolog OS=Schistosoma japonicum PE=2 SV=1	3	2	0.2252	12316.4	9.23
295	tr|C1LNI1|C1LNI1_SCHJA Adenosinetriphosphatase OS=Schistosoma japonicum GN=ctp PE=2 SV=1	3	2	0.2472	10363.8	6.26
296	tr|C1LYC1|C1LYC1_SCHJA Ubiquitin C OS=Schistosoma japonicum GN=ubc PE=2 SV=1	3	2	0.0721	34304	6.94	√	√				√
297	tr|Q5BQQ3|Q5BQQ3_SCHJA Putative dynein light chain OS=Schistosoma japonicum PE=2 SV=1	3	2	0.3034	10255.5	6.49	√
298	tr|Q5C0P5|Q5C0P5_SCHJA SJCHGC07125 protein (Fragment) OS=Schistosoma japonicum PE=2 SV=2	3	2	0.1593	20826.6	6.6
299	tr|Q5C1T1|Q5C1T1_SCHJA SJCHGC08224 protein (Fragment) OS=Schistosoma japonicum PE=2 SV=2	3	2	0.2047	14243	5.49
300	tr|Q5C402|Q5C402_SCHJA SJCHGC07495 protein (Fragment) OS=Schistosoma japonicum PE=2 SV=2	3	2	0.1256	24452.4	6.57
301	tr|Q5D9K5|Q5D9K5_SCHJA SJCHGC01083 protein OS=Schistosoma japonicum PE=2 SV=1	3	2	0.0912	33755.8	6.01
302	sp|P27591|IM23_SCHJA 23 kDa integral membrane protein OS=Schistosoma japonicum PE=2 SV=1	2	2	0.0872	23728.1	5.58
303	sp|Q5DA90|RSSA_SCHJA 40S ribosomal protein SA OS=Schistosoma japonicum GN=SJCHGC06078 PE=2 SV=1	2	2	0.1075	30527.1	4.87
304	tr|B3GUT7|B3GUT7_SCHJA Nucleoside diphosphate kinase OS=Schistosoma japonicum PE=2 SV=1	2	2	0.1608	16082.2	6.91
305	tr|B3GUX8|B3GUX8_SCHJA Putative uncharacterized protein OS=Schistosoma japonicum PE=2 SV=1	2	2	0.1173	22980.4	7.67
306	tr|B3W674|B3W674_SCHJA Glutamine synthetase OS=Schistosoma japonicum PE=2 SV=1	2	2	0.0673	38118.6	6.31	√	√				√
307	tr|C1L3U1|C1L3U1_SCHJA Rab-protein 8 OS=Schistosoma japonicum GN=Rab8 PE=2 SV=1	2	2	0.0885	25295.3	5.83		√
308	tr|C1L436|C1L436_SCHJA Microtubule-associated protein RP/EB family member 1 OS=Schistosoma japonicum PE=2 SV=1	2	2	0.087	31383.1	5.77						√
309	tr|C1L468|C1L468_SCHJA Tegument antigen (I(H)A) OS=Schistosoma japonicum PE=2 SV=1	2	2	0.1271	21496.5	4.96	√
310	tr|C1L4F5|C1L4F5_SCHJA Putative Family with sequence similarity 98, member A OS=Schistosoma japonicum PE=2 SV=1	2	2	0.0657	30424.1	6.94
311	tr|C1L4M3|C1L4M3_SCHJA Gelsolin OS=Schistosoma japonicum GN=Gsn PE=2 SV=1	2	2	0.0858	43476.2	6.09
312	tr|C1L537|C1L537_SCHJA Glucan (1,4-alpha-), branching enzyme 1 OS=Schistosoma japonicum GN=GBE1 PE=2 SV=1	2	2	0.0234	79388.2	5.78						√
313	tr|C1L5M2|C1L5M2_SCHJA Uncharacterized protein OS=Schistosoma japonicum PE=2 SV=1	2	2	0.2088	10933.9	9.83
314	tr|C1L6D7|C1L6D7_SCHJA SDR1 protein OS=Schistosoma japonicum GN=SDR1 PE=2 SV=1	2	2	0.0706	38483.7	8.45						√
315	tr|C1L7I7|C1L7I7_SCHJA Ng-dimethylarginine dimethylaminohydrolase OS=Schistosoma japonicum PE=2 SV=1	2	2	0.1045	31823	6.07
316	tr|C1L8R0|C1L8R0_SCHJA Cathepsin B OS=Schistosoma japonicum PE=2 SV=1	2	2	0.0805	39507.4	6.13	√		√	84	0
317	tr|C1L9V6|C1L9V6_SCHJA Fatty acid binding protein 7, brain OS=Schistosoma japonicum GN=FABP7 PE=2 SV=1	2	2	0.2083	13445.1	6.58	√	√	√	92	5e-79	√
318	tr|C1LAA5|C1LAA5_SCHJA Saposin B domain-containing protein OS=Schistosoma japonicum PE=2 SV=1	2	2	0.1525	20561.1	6.64
319	tr|C1LAA6|C1LAA6_SCHJA Saposin B domain-containing protein OS=Schistosoma japonicum PE=2 SV=1	2	2	0.1525	20494.9	6.37
320	tr|C1LAI6|C1LAI6_SCHJA Guanine nucleotide-binding protein subunit beta 2-like 1 OS=Schistosoma japonicum GN=RACK PE=2 SV=1	2	2	0.0783	25506.5	8.54	√					√
321	tr|C1LE84|C1LE84_SCHJA Glutamine:fructose-6-phosphate aminotransferase 2 OS=Schistosoma japonicum GN=Gfat2 PE=2 SV=1	2	2	0.0284	78220.4	6.48	√	√				√
322	tr|C1LEB2|C1LEB2_SCHJA Uncharacterized protein OS=Schistosoma japonicum PE=2 SV=1	2	2	0.0455	54577.3	5.99
323	tr|C1LED3|C1LED3_SCHJA Laminin, beta 1 OS=Schistosoma japonicum GN=LAMB1 PE=2 SV=1	2	2	0.0478	51927.4	7.4
324	tr|C1LEY9|C1LEY9_SCHJA Dynamin 1-like protein OS=Schistosoma japonicum GN=DNM1L PE=2 SV=1	2	2	0.0319	77147.4	6.16
325	tr|C1LG69|C1LG69_SCHJA Sorting nexin-18 OS=Schistosoma japonicum PE=2 SV=1	2	2	0.0434	60834.7	5.97
326	tr|C1LGU5|C1LGU5_SCHJA Dynactin subunit 4 OS=Schistosoma japonicum PE=2 SV=1	2	2	0.057	67002.7	8.41						√
327	tr|C1LH18|C1LH18_SCHJA Cullin 3 OS=Schistosoma japonicum GN=CUL3 PE=2 SV=1	2	2	0.027	94044.6	8.67
328	tr|C1LH53|C1LH53_SCHJA Dual specificity mitogen-activated protein kinase kinase 6 OS=Schistosoma japonicum PE=2 SV=1	2	2	0.0823	36881.2	6.82
329	tr|C1LHF4|C1LHF4_SCHJA Eukaryotic release factor 1 OS=Schistosoma japonicum GN=eRF1 PE=2 SV=1	2	2	0.0451	49625.8	5.67						√
330	tr|C1LJU4|C1LJU4_SCHJA Putative actin-interacting protein 1 OS=Schistosoma japonicum GN=AIP1 PE=2 SV=1	2	2	0.0371	67772.4	6.53	√	√	√	79	0	√
331	tr|C1LJZ1|C1LJZ1_SCHJA Putative dolichyl-phosphate (UDP-N-acetylglucosamine) N-acetylglucosaminephosphotransferase 1 (GlcNAc-1-P transferase) OS=Schistosoma japonicum PE=2 SV=1	2	2	0.0534	54927.3	8.76	√	√
332	tr|C1LK52|C1LK52_SCHJA Protein RMD5 homolog A OS=Schistosoma japonicum PE=2 SV=1	2	2	0.0426	52161.5	5.87
333	tr|C7TXX1|C7TXX1_SCHJA Serine/threonine-protein phosphatase 2A 65 kDa regulatory subunit A alpha isoform OS=Schistosoma japonicum PE=2 SV=1	2	2	0.0455	65883.8	5.31		√				√
334	tr|C7TY03|C7TY03_SCHJA Protein SEC13 homolog OS=Schistosoma japonicum PE=2 SV=1	2	2	0.0593	41207.3	5.3
335	tr|C7TZE6|C7TZE6_SCHJA Putative B5 receptor 100 OS=Schistosoma japonicum PE=2 SV=1	2	2	0.1292	27107.2	6.33
336	tr|C7TZH5|C7TZH5_SCHJA 5'-nucleotidase, cytosolic II (Fragment) OS=Schistosoma japonicum GN=Nt5c2 PE=2 SV=1	2	2	0.0623	42866	8.53						√
337	tr|C7TZU8|C7TZU8_SCHJA Rho-associated protein kinase 1 (Fragment) OS=Schistosoma japonicum PE=2 SV=1	2	2	0.0433	65537	5.4		√
338	tr|Q0GBZ7|Q0GBZ7_SCHJA Membrane-associated protein 29 OS=Schistosoma japonicum PE=2 SV=1	2	2	0.1771	20962.9	7.8	√	√
339	tr|Q5BQX8|Q5BQX8_SCHJA Calcium-binding EF-hand,domain-containing protein OS=Schistosoma japonicum PE=2 SV=1	2	2	0.2329	8590.86	9.67
340	tr|Q5BRG3|Q5BRG3_SCHJA SJCHGC08388 protein (Fragment) OS=Schistosoma japonicum PE=2 SV=2	2	2	0.1879	18394.8	5.69
341	tr|Q5BS32|Q5BS32_SCHJA Roadblock OS=Schistosoma japonicum GN=robl PE=2 SV=1	2	2	0.2165	10809.2	5.63
342	tr|Q5BS55|Q5BS55_SCHJA Barrier-to-autointegration factor OS=Schistosoma japonicum PE=2 SV=1	2	2	0.2556	10214.6	5.81
343	tr|Q5BVP0|Q5BVP0_SCHJA SJCHGC08425 protein (Fragment) OS=Schistosoma japonicum PE=2 SV=2	2	2	0.1408	24357.9	4.88
344	tr|Q5BW73|Q5BW73_SCHJA SJCHGC09372 protein (Fragment) OS=Schistosoma japonicum PE=2 SV=2	2	2	0.0735	60870.7	5.68
345	tr|Q5BXD5|Q5BXD5_SCHJA SJCHGC03543 protein (Fragment) OS=Schistosoma japonicum PE=2 SV=2	2	2	0.0646	39639.9	8.94
346	tr|Q5BXG9|Q5BXG9_SCHJA SJCHGC05538 protein (Fragment) OS=Schistosoma japonicum PE=2 SV=2	2	2	0.0675	36943.9	5.63
347	tr|Q5BXM4|Q5BXM4_SCHJA SJCHGC05761 protein (Fragment) OS=Schistosoma japonicum PE=2 SV=2	2	2	0.1057	27619.7	6.66
348	tr|Q5BXT2|Q5BXT2_SCHJA SJCHGC08765 protein (Fragment) OS=Schistosoma japonicum PE=2 SV=2	2	2	0.1224	22752.8	5.53
349	tr|Q5BY02|Q5BY02_SCHJA SJCHGC07102 protein (Fragment) OS=Schistosoma japonicum PE=2 SV=2	2	2	0.1127	23638.2	6.29
350	tr|Q5BY83|Q5BY83_SCHJA SJCHGC00759 protein (Fragment) OS=Schistosoma japonicum PE=2 SV=2	2	2	0.1698	17587.9	6.41
351	tr|Q5BYJ0|Q5BYJ0_SCHJA SJCHGC04275 protein (Fragment) OS=Schistosoma japonicum PE=2 SV=2	2	2	0.0793	25862.9	4.78
352	tr|Q5BYN2|Q5BYN2_SCHJA SJCHGC05840 protein (Fragment) OS=Schistosoma japonicum PE=2 SV=2	2	2	0.098	27885	4.96
353	tr|Q5BYW6|Q5BYW6_SCHJA SJCHGC04782 protein (Fragment) OS=Schistosoma japonicum PE=2 SV=2	2	2	0.1229	19799.6	7
354	tr|Q5BZC4|Q5BZC4_SCHJA SJCHGC01679 protein (Fragment) OS=Schistosoma japonicum PE=2 SV=2	2	2	0.0426	57703.5	5.59
355	tr|Q5BZG9|Q5BZG9_SCHJA SJCHGC07768 protein (Fragment) OS=Schistosoma japonicum PE=2 SV=2	2	2	0.1626	22509.5	4.68
356	tr|Q5C040|Q5C040_SCHJA SJCHGC05030 protein (Fragment) OS=Schistosoma japonicum PE=2 SV=2	2	2	0.1111	25910.6	5.43
357	tr|Q5C0Q4|Q5C0Q4_SCHJA SJCHGC05245 protein (Fragment) OS=Schistosoma japonicum PE=2 SV=2	2	2	0.1469	19653.2	4.84
358	tr|Q5C0Y8|Q5C0Y8_SCHJA SJCHGC09167 protein (Fragment) OS=Schistosoma japonicum PE=2 SV=2	2	2	0.0653	41197.1	8.31
359	tr|Q5C0Z0|Q5C0Z0_SCHJA SJCHGC04347 protein (Fragment) OS=Schistosoma japonicum PE=2 SV=2	2	2	0.0519	43366.9	5.59
360	tr|Q5C189|Q5C189_SCHJA SJCHGC07049 protein (Fragment) OS=Schistosoma japonicum PE=2 SV=2	2	2	0.0514	61492.8	5.59
361	tr|Q5C1P9|Q5C1P9_SCHJA SJCHGC07313 protein (Fragment) OS=Schistosoma japonicum PE=2 SV=2	2	2	0.1126	24203.1	5.76
362	tr|Q5C218|Q5C218_SCHJA SJCHGC07141 protein (Fragment) OS=Schistosoma japonicum PE=2 SV=2	2	2	0.0943	23856.3	8.72
363	tr|Q5C2K1|Q5C2K1_SCHJA SJCHGC06116 protein (Fragment) OS=Schistosoma japonicum PE=2 SV=2	2	2	0.1423	28645.7	5.23
364	tr|Q5C2K7|Q5C2K7_SCHJA SJCHGC03346 protein (Fragment) OS=Schistosoma japonicum PE=2 SV=2	2	2	0.0777	21907.4	4.77
365	tr|Q5C3J6|Q5C3J6_SCHJA SJCHGC09449 protein (Fragment) OS=Schistosoma japonicum PE=2 SV=2	2	2	0.0311	65659.9	6.96
366	tr|Q5C3L1|Q5C3L1_SCHJA SJCHGC04856 protein (Fragment) OS=Schistosoma japonicum PE=2 SV=2	2	2	0.069	40206.7	6.77
367	tr|Q5C3T6|Q5C3T6_SCHJA SJCHGC07589 protein (Fragment) OS=Schistosoma japonicum PE=2 SV=2	2	2	0.1644	16457.5	5.43
368	tr|Q5C3X9|Q5C3X9_SCHJA SJCHGC02269 protein (Fragment) OS=Schistosoma japonicum PE=2 SV=2	2	2	0.1264	30426.9	8.27
369	tr|Q5C659|Q5C659_SCHJA SJCHGC03491 protein (Fragment) OS=Schistosoma japonicum PE=2 SV=2	2	2	0.0583	46671.5	5.63
370	tr|Q5D918|Q5D918_SCHJA SJCHGC06659 protein OS=Schistosoma japonicum PE=2 SV=1	2	2	0.1264	20286	5.4
371	tr|Q5D951|Q5D951_SCHJA SJCHGC07541 protein OS=Schistosoma japonicum PE=2 SV=1	2	2	0.1192	22443.2	5.28
372	tr|Q5D9D6|Q5D9D6_SCHJA SJCHGC05998 protein OS=Schistosoma japonicum PE=2 SV=1	2	2	0.2437	13569.4	4.77
373	tr|Q5D9Q7|Q5D9Q7_SCHJA SJCHGC05787 protein OS=Schistosoma japonicum PE=2 SV=1	2	2	0.2101	13983.5	5.89
374	tr|Q5DAE5|Q5DAE5_SCHJA SJCHGC09295 protein OS=Schistosoma japonicum PE=2 SV=1	2	2	0.0827	31065.7	5.59
375	tr|Q5DAL9|Q5DAL9_SCHJA Eukaryotic translation initiation factor 3 subunit J OS=Schistosoma japonicum PE=2 SV=1	2	2	0.1022	25756.3	4.76		√	√	86	0
376	tr|Q5DBG1|Q5DBG1_SCHJA SJCHGC00558 protein OS=Schistosoma japonicum PE=2 SV=1	2	2	0.1022	21961.9	5.82
377	tr|Q5DBM2|Q5DBM2_SCHJA SJCHGC02468 protein OS=Schistosoma japonicum PE=2 SV=1	2	2	0.1261	26315.3	8.97
378	tr|Q5DC03|Q5DC03_SCHJA Hypotheticial protein OS=Schistosoma japonicum PE=2 SV=1	2	2	0.0926	24410	8.45
379	tr|Q5DC68|Q5DC68_SCHJA SJCHGC01243 protein OS=Schistosoma japonicum PE=2 SV=1	2	2	0.0785	38334.3	8.65
380	tr|Q5DC90|Q5DC90_SCHJA SJCHGC06207 protein OS=Schistosoma japonicum PE=2 SV=1	2	2	0.0633	27056.9	6.38
381	tr|Q5DCN8|Q5DCN8_SCHJA SJCHGC09590 protein OS=Schistosoma japonicum PE=2 SV=1	2	2	0.0194	105326	4.37
382	tr|Q5DD07|Q5DD07_SCHJA SJCHGC06229 protein OS=Schistosoma japonicum PE=2 SV=1	2	2	0.0411	58301.9	6.16
383	tr|Q5DD09|Q5DD09_SCHJA SJCHGC05578 protein OS=Schistosoma japonicum PE=2 SV=1	2	2	0.2158	15044.1	7.94
384	tr|Q5DD34|Q5DD34_SCHJA SJCHGC04312 protein OS=Schistosoma japonicum PE=2 SV=1	2	2	0.1949	13377.2	9.41
385	tr|Q5DD37|Q5DD37_SCHJA SJCHGC05668 protein OS=Schistosoma japonicum PE=2 SV=1	2	2	0.1302	20726.7	7.8
386	tr|Q5DDP2|Q5DDP2_SCHJA Eukaryotic translation initiation factor 3 subunit 5 OS=Schistosoma japonicum GN=eIF3f PE=2 SV=1	2	2	0.1172	30675.2	5.93		√	√	82	8e-106	√
387	tr|Q5DE22|Q5DE22_SCHJA SJCHGC02933 protein OS=Schistosoma japonicum PE=2 SV=1	2	2	0.0978	20615	5.97
388	tr|Q5DE28|Q5DE28_SCHJA 40S ribosomal protein S12 OS=Schistosoma japonicum PE=2 SV=1	2	2	0.229	14580.9	8.09						√
389	tr|Q5DE52|Q5DE52_SCHJA CG3195-PC, isoform C OS=Schistosoma japonicum GN=M362F PE=2 SV=1	2	2	0.0848	17747.5	9.71
390	tr|Q5DF67|Q5DF67_SCHJA DnaJ homolog, subfamily B, member 4 OS=Schistosoma japonicum PE=2 SV=1	2	2	0.0925	37525.9	8.97	√	√
391	tr|Q5DF68|Q5DF68_SCHJA SJCHGC03008 protein OS=Schistosoma japonicum PE=2 SV=1	2	2	0.1018	18396	7.79
392	tr|Q5DFX4|Q5DFX4_SCHJA SJCHGC02866 protein OS=Schistosoma japonicum PE=2 SV=1	2	2	0.0547	43814.3	5.85
393	tr|Q5DFZ1|Q5DFZ1_SCHJA SJCHGC04908 protein OS=Schistosoma japonicum PE=2 SV=1	2	2	0.0806	23955.6	6.89
394	tr|Q5DG30|Q5DG30_SCHJA SJCHGC02541 protein OS=Schistosoma japonicum PE=2 SV=1	2	2	0.052	49756.4	8.54
395	tr|Q5DGI7|Q5DGI7_SCHJA SJCHGC02838 protein OS=Schistosoma japonicum PE=2 SV=1	2	2	0.0454	58582.2	8.94
396	tr|Q5DGJ2|Q5DGJ2_SCHJA CDC37 cell division cycle 37 homolog OS=Schistosoma japonicum GN=CDC37 PE=2 SV=1	2	2	0.0564	45486.7	4.95		√				√
397	tr|Q5DH34|Q5DH34_SCHJA SJCHGC03307 protein OS=Schistosoma japonicum PE=2 SV=1	2	2	0.0758	30187.5	5.81
398	tr|Q5DHC5|Q5DHC5_SCHJA Putative Prefoldin subunit 2 OS=Schistosoma japonicum PE=2 SV=1	2	2	0.1656	17001.1	6.19
399	tr|Q86DX1|Q86DX1_SCHJA Clone ZZZ463 mRNA sequence OS=Schistosoma japonicum PE=2 SV=1	2	2	0.1613	17196.6	7.68
400	tr|Q86EK1|Q86EK1_SCHJA Clone ZZD264 mRNA sequence OS=Schistosoma japonicum PE=2 SV=1	2	2	0.099	32163	7.29
401	tr|Q86FD9|Q86FD9_SCHJA Clone ZZD1506 mRNA sequence. (Fragment) OS=Schistosoma japonicum PE=2 SV=1	2	2	0.0979	37619.9	5.62
402	tr|Q86H15|Q86H15_SCHJA 40S rRNA protein-like protein OS=Schistosoma japonicum PE=2 SV=1	2	2	0.2314	13490.8	9.85
403	tr|Q86RB4|Q86RB4_SCHJA Gynecophoral canal protein OS=Schistosoma japonicum PE=2 SV=1	2	2	0.0327	74056.2	6.13
	$The protein sequences in S japonicum were analyzed with the homologs in S. mansoni by BLASTP program. Blast E value and identities was calculated.
