# Supplementary material for: Molecular characterization of S. japonicum exosome-like vesicles reveals their regulatory roles in parasite-host interactions
Source: Sci Rep. 2016 May 13;6:25885. doi: 10.1038/srep25885 (PMC4865838; doi:10.1038/srep25885)
Supplement: Supplementary Dataset S2 [file srep25885-s3.xls]

## Sheet: Sheet1
Supplementary Dataset 2: Summary of the proteins identified in gel blocks
Sample names	Group number	Protein names	PepCount	UniquePepCount	CoverPercent	MW	PI
R15092_270KD	1	SJCHGC03405 protein (Fragment) OS=Schistosoma japonicum PE=2 SV=2	21	9	0.4112	36594.2	5.55
	2	Pyruvate kinase OS=Schistosoma japonicum PE=2 SV=1	10	6	0.1765	61185.3	6.48
gel-1	3	SJCHGC03234 protein OS=Schistosoma japonicum PE=2 SV=1	25	5	0.3618	22452.4	5.14
	4	SJCHGC00820 protein OS=Schistosoma japonicum PE=2 SV=1	4	3	0.0626	82218.5	4.98
	5	Tetraspanin OS=Schistosoma japonicum PE=2 SV=1	4	3	0.1907	23485	7.9
	6	SJCHGC08025 protein (Fragment) OS=Schistosoma japonicum PE=2 SV=2	9	2	0.1782	23298	5.34
	7	Glyceraldehyde-3-phosphate dehydrogenase OS=Schistosoma japonicum PE=2 SV=1	3	2	0.0858	36588.8	8.4
R15092_200KD gel-2	1	SJCHGC03234 protein OS=Schistosoma japonicum PE=2 SV=1	2	2	0.1256	22452.4	5.14
R15092_95KD	1	Ubiquitin-activating enzyme E1 OS=Schistosoma japonicum GN=ube1 PE=2 SV=1	14	10	0.1347	113364	5.52
	2	SJCHGC04997 protein (Fragment) OS=Schistosoma japonicum PE=2 SV=2	12	7	0.3849	26854.6	5.57
gel-3	3	SJCHGC06130 protein (Fragment) OS=Schistosoma japonicum PE=2 SV=2	10	5	0.1226	57750.9	5.48
	4	SJCHGC00820 protein OS=Schistosoma japonicum PE=2 SV=1	10	4	0.0765	82218.5	4.98
	5	Elongation FacTor OS=Schistosoma japonicum GN=eft-2 PE=2 SV=1	2	2	0.0539	53273.8	5.95
	6	Pyruvate kinase OS=Schistosoma japonicum PE=2 SV=1	2	2	0.0588	61185.3	6.48
R15092_72KD	1	SJCHGC00820 protein OS=Schistosoma japonicum PE=2 SV=1	125	34	0.5285	82218.5	4.98
	2	Heat shock protein 90kDa alpha (Fragment) OS=Schistosoma japonicum GN=HSP90AA1 PE=2 SV=1	37	7	0.3692	29302.7	4.42
gel-4	3	SJCHGC05634 protein (Fragment) OS=Schistosoma japonicum PE=2 SV=2	11	6	0.3541	28539.6	5.98
	4	SJCHGC06677 protein OS=Schistosoma japonicum PE=2 SV=1	9	2	0.0176	90729.5	5.08
	5	Saposin B domain-containing protein OS=Schistosoma japonicum PE=2 SV=1	4	2	0.1186	20555.3	7.02
	6	Putative Lysosomal Pro-X carboxypeptidase OS=Schistosoma japonicum PE=2 SV=1	4	2	0.0479	54532	5.63
	7	Hypotheticial protein OS=Schistosoma japonicum PE=2 SV=1	4	2	0.1842	13420.4	6.25
	8	Estrogen-regulated protein EP45 OS=Schistosoma japonicum PE=2 SV=1	3	2	0.0495	45593.2	5.6
	9	SJCHGC02838 protein OS=Schistosoma japonicum PE=2 SV=1	3	2	0.0533	58582.8	8.94
	10	Putative uncharacterized protein OS=Schistosoma japonicum PE=2 SV=1	3	2	0.0417	71456.2	5.12
R15092_52KD	1	Lymphocyte cytosolic protein 1 OS=Schistosoma japonicum PE=2 SV=1	24	11	0.2638	74037.5	5.84
	2	SJCHGC00820 protein OS=Schistosoma japonicum PE=2 SV=1	13	6	0.1057	82218.5	4.98
	3	SJCHGC05356 protein (Fragment) OS=Schistosoma japonicum PE=2 SV=2	8	5	0.4672	15060.1	6.73
gel-5	4	Putative Lysosomal Pro-X carboxypeptidase OS=Schistosoma japonicum PE=2 SV=1	12	4	0.1083	54532	5.63
	5	Putative Lysosomal Pro-X carboxypeptidase OS=Schistosoma japonicum PE=2 SV=1	11	4	0.1102	53519.8	5.52
	6	SJCHGC02838 protein OS=Schistosoma japonicum PE=2 SV=1	11	4	0.1085	58582.8	8.94
	7	Estrogen-regulated protein EP45 OS=Schistosoma japonicum PE=2 SV=1	5	4	0.0934	45995.7	5.68
	8	Putative uncharacterized protein OS=Schistosoma japonicum PE=2 SV=1	7	3	0.0602	71456.2	5.12
	9	SJCHGC05593 protein (Fragment) OS=Schistosoma japonicum PE=2 SV=2	5	3	0.1347	28461.6	8.96
	10	SJCHGC03031 protein OS=Schistosoma japonicum PE=2 SV=1	4	2	0.2805	9287.9	9.76
	11	SJCHGC05757 protein (Fragment) OS=Schistosoma japonicum PE=2 SV=2	3	2	0.1165	28973.7	4.93
R15092_42KD	1	Enolase OS=Schistosoma japonicum GN=ENO PE=2 SV=1	22	9	0.2903	47251.2	6.18
	2	Tubulin beta-2C chain OS=Schistosoma japonicum PE=2 SV=1	12	9	0.2506	49630.8	4.8
	3	Cathepsin D (Lysosomal aspartyl protease) OS=Schistosoma japonicum GN=ctsd PE=2 SV=1	33	7	0.2727	47415.6	8.06
gel-6	4	Phosphoglycerate kinase OS=Schistosoma japonicum GN=PGK1 PE=2 SV=1	8	6	0.1538	44280.9	6.76
	5	SJCHGC01783 protein OS=Schistosoma japonicum PE=2 SV=1	5	5	0.1483	50030.3	6.41
	6	SJCHGC00301 protein OS=Schistosoma japonicum PE=2 SV=1	5	4	0.1153	50007.6	4.97
	7	Saposin B domain-containing protein OS=Schistosoma japonicum PE=2 SV=1	11	3	0.1808	20555.3	7.02
	8	Putative uncharacterized protein OS=Schistosoma japonicum PE=2 SV=1	11	3	0.226	20437.1	8.33
	9	Cathepsin B-like cysteine proteinase OS=Schistosoma japonicum PE=2 SV=1	8	3	0.1462	38700.7	7.89
	10	Carboxypeptidase C OS=Schistosoma japonicum PE=2 SV=1	7	2	0.0863	31961.6	8.04
	11	Putative aminopeptidase W07G4.4 OS=Schistosoma japonicum PE=2 SV=1	5	2	0.0537	56307.9	7.13
	12	Actin 5C OS=Schistosoma japonicum GN=Act5C PE=2 SV=1	4	2	0.0718	41835.9	5.43
	13	Gelsolin OS=Schistosoma japonicum GN=Gsn PE=2 SV=1	3	2	0.0665	41373.6	5.34
	14	Saposin-like,IPR008139 Saposin B,domain-containing protein OS=Schistosoma japonicum PE=2 SV=1	3	2	0.1574	22392.1	4.96
	15	SJCHGC02291 protein OS=Schistosoma japonicum PE=2 SV=1	3	2	0.2313	15170.4	4.58
	16	SJCHGC00820 protein OS=Schistosoma japonicum PE=2 SV=1	3	2	0.0403	82218.5	4.98
	17	Glyceraldehyde-3-phosphate dehydrogenase OS=Schistosoma japonicum PE=2 SV=1	2	2	0.074	36588.8	8.4
	18	Zinc finger, C2H2-type domain-containing protein OS=Schistosoma japonicum PE=2 SV=1	2	2	0.1269	21994	8.71
R15092_30KD	1	Glyceraldehyde-3-phosphate dehydrogenase OS=Schistosoma japonicum PE=2 SV=1	110	15	0.6213	36588.8	8.4
	2	Glyceraldehyde-3-phosphate dehydrogenase OS=Schistosoma japonicum PE=2 SV=1	104	15	0.6331	36616.8	8.4
	3	Annexin OS=Schistosoma japonicum PE=2 SV=1	13	8	0.3182	36810.9	6.08
	4	L-lactate dehydrogenase OS=Schistosoma japonicum GN=Ldha PE=2 SV=1	15	7	0.2326	36126.7	8.45
	5	L-lactate dehydrogenase OS=Schistosoma japonicum PE=2 SV=1	15	7	0.2387	36165.8	8.66
gel-7	6	L-lactate dehydrogenase OS=Schistosoma japonicum GN=ldha-prov PE=2 SV=1	13	7	0.2319	36119.6	7.1
	7	Putative Stress-induced-phosphoprotein 1 OS=Schistosoma japonicum GN=STI1 PE=2 SV=1	10	6	0.2759	36234.1	5.99
	8	Annexin OS=Schistosoma japonicum GN=ISA PE=2 SV=1	7	6	0.1824	39458.5	7.56
	9	SJCHGC01755 protein OS=Schistosoma japonicum GN=ywhae-prov PE=2 SV=1	10	5	0.259	28803.7	4.9
	10	Fructose-bisphosphate aldolase OS=Schistosoma japonicum GN=Ald PE=2 SV=1	9	5	0.1846	39564.2	6.52
	11	Annexin OS=Schistosoma japonicum PE=2 SV=1	8	5	0.1751	39673.3
	12	Malate dehydrogenase OS=Schistosoma japonicum GN=MDH1 PE=2 SV=1	5	4	0.1455	36448	6.56
	13	Putative uncharacterized protein OS=Schistosoma japonicum PE=2 SV=1	21	3	0.226	20437.1	8.33
	14	Cathepsin B-like cysteine proteinase OS=Schistosoma japonicum PE=2 SV=1	5	3	0.1462	38700.7	7.89
	15	Tyrosine 3-monooxygenase/tryptophan 5-monooxygenase activation protein, beta polypeptide OS=Schistosoma japonicum GN=ywhab-prov PE=2 SV=1	6	2	0.0827	28981.7	4.86
	16	Saposin B domain-containing protein OS=Schistosoma japonicum PE=2 SV=1	5	2	0.1186	20555.3	7.02
	17	Zinc finger, C2H2-type domain-containing protein OS=Schistosoma japonicum PE=2 SV=1	5	2	0.1168	21994	8.71
	18	Saposin-like,IPR008139 Saposin B,domain-containing protein OS=Schistosoma japonicum PE=2 SV=1	4	2	0.1574	22392.1	4.96
	19	Purple acid phosphatase OS=Schistosoma japonicum PE=2 SV=1	3	2	0.0558	53603.6	6.17
	20	Putative UDP-galactose-4-epimerase OS=Schistosoma japonicum PE=2 SV=1	3	2	0.0741	39121.5	6.06
	21	Putative uncharacterized protein OS=Schistosoma japonicum PE=2 SV=1	2	2	0.2424	11433.5	8.57
	22	Glycerol-3-phosphate dehydrogenase [NAD(+)] OS=Schistosoma japonicum GN=Gpd1 PE=2 SV=1	2	2	0.0912	38783.1	6.41
R15092_20KD	1	Tyrosine 3-monooxygenase/tryptophan 5-monooxygenase activation protein, beta polypeptide OS=Schistosoma japonicum GN=ywhab-prov PE=2 SV=1	21	9	0.4528	28981.7	4.86
	2	SJCHGC01759 protein OS=Schistosoma japonicum GN=ywhab-prov PE=2 SV=1	16	9	0.4291	28839.5	4.87
	3	SH3-domain GRB2-like endophilin B0 OS=Schistosoma japonicum PE=2 SV=1	20	8	0.4	28038.7	8.27
gel-8	4	Putative tyrosine 3-monooxygenase OS=Schistosoma japonicum PE=2 SV=1	15	7	0.3537	28321.1	5.17
	5	SJCHGC06291 protein OS=Schistosoma japonicum PE=2 SV=1	12	6	0.276	28494.3	5.03
	6	Phosphoglycerate mutase OS=Schistosoma japonicum GN=gpmA PE=2 SV=1	9	6	0.28	28263.2	6.31
	7	Glutathione S-transferase class-mu 26 kDa isozyme OS=Schistosoma japonicum PE=1 SV=3	13	5	0.2294	25498.7	6.09
	8	BAR,domain-containing protein OS=Schistosoma japonicum PE=2 SV=1	13	5	0.2157	29209.2	6.72
	9	Hypoxanthine phosphoribosyltransferase 1 OS=Schistosoma japonicum GN=hprt1 PE=2 SV=1	9	5	0.2208	26003.1	5.8
	10	Glyceraldehyde-3-phosphate dehydrogenase OS=Schistosoma japonicum PE=2 SV=1	8	4	0.1686	36588.8	8.4
	11	Glutathione S-transferase class-mu 28 kDa isozyme (Fragment) OS=Schistosoma japonicum PE=2 SV=1	7	4	0.2816	23393.2	6.73
	12	2-deoxy-D-gluconate 3-dehydrogenase OS=Schistosoma japonicum PE=2 SV=1	7	4	0.166	28702	7.61
	13	Triosephosphate isomerase OS=Schistosoma japonicum GN=TPI PE=2 SV=1	6	4	0.2579	27661.5	6.66
	14	20S proteasome subunit alpha 7 OS=Schistosoma japonicum PE=2 SV=1	4	4	0.1969	28001.7	4.88
	15	Putative uncharacterized protein OS=Schistosoma japonicum PE=2 SV=1	17	3	0.226	20437.1	8.33
	16	Zinc finger, C2H2-type domain-containing protein OS=Schistosoma japonicum PE=2 SV=1	8	3	0.1675	21994	8.71
	17	Proteasome subunit alpha type OS=Schistosoma japonicum PE=2 SV=1	6	3	0.1957	25902.4	5.4
	18	Proteasome subunit beta type OS=Schistosoma japonicum PE=2 SV=1	4	3	0.2341	23009.5	5.12
	19	22.6 kDa tegumental antigen OS=Schistosoma japonicum PE=2 SV=1	4	3	0.1414	22545.9	5.99
	20	Receptor expression-enhancing protein OS=Schistosoma japonicum PE=2 SV=1	3	3	0.1905	21576.2	7.76
	21	Receptor expression-enhancing protein OS=Schistosoma japonicum PE=2 SV=1	3	3	0.1905	21562.2	7.76
	22	Proteasome (Prosome, macropain) subunit, alpha type 6 OS=Schistosoma japonicum PE=2 SV=1	3	3	0.1417	27687.7	5.94
	23	Proteasome subunit alpha type OS=Schistosoma japonicum PE=2 SV=1	4	2	0.1048	27379	5.22
	24	SJCHGC05668 protein OS=Schistosoma japonicum PE=2 SV=1	4	2	0.1458	20726.8	7.8
	25	Proteasome subunit beta type OS=Schistosoma japonicum GN=PSMB7 PE=2 SV=1	4	2	0.0676	30567	8.75
	26	Uncharacterized protein OS=Schistosoma japonicum PE=2 SV=1	4	2	0.2209	10355.2	9.2
	27	SJCHGC00347 protein OS=Schistosoma japonicum PE=2 SV=1	3	2	0.1949	13566.2	6.8
	28	Reticulon-like protein OS=Schistosoma japonicum PE=2 SV=1	2	2	0.0935	24322	9.16
R15092_10KD	1	Clone ZZZ290 mRNA sequence OS=Schistosoma japonicum PE=2 SV=1	11	4	0.2196	24321	5.37
	2	Saposin-like,IPR008139 Saposin B,domain-containing protein OS=Schistosoma japonicum PE=2 SV=1	10	4	0.2056	24283	5.37
	3	Thioredoxin OS=Schistosoma japonicum PE=1 SV=1	8	4	0.5094	11851.6	5.13
	4	Dynein light chain OS=Schistosoma japonicum PE=2 SV=1	6	4	0.4944	10322.7	6.04
	5	Uncharacterized protein OS=Schistosoma japonicum PE=2 SV=1	25	3	0.3372	10355.2	9.2
gel-9	6	SJCHGC00347 protein OS=Schistosoma japonicum PE=2 SV=1	11	3	0.2797	13566.2	6.8
	7	Uncharacterized protein OS=Schistosoma japonicum PE=2 SV=1	10	3	0.2418	10647.8	9.83
	8	Dynein light chain 1 OS=Schistosoma japonicum GN=DLC1 PE=2 SV=1	10	3	0.2809	10524.9	6.5
	9	Uncharacterized protein SJCHGC09766 OS=Schistosoma japonicum GN=SJCHGC09766 PE=3 SV=1	3	3	0.4479	10572.2	7.38
	10	Saposin B domain-containing protein OS=Schistosoma japonicum PE=2 SV=1	8	2	0.125	20376	6.64
	11	Uncharacterized protein OS=Schistosoma japonicum PE=2 SV=1	8	2	0.2418	10908	9.83
	12	Thioredoxin OS=Schistosoma japonicum PE=2 SV=1	5	2	0.2736	11893.6	5.13
	13	Adenosinetriphosphatase OS=Schistosoma japonicum GN=ctp PE=2 SV=1	4	2	0.2472	10252.8	6.81
