# Supplementary material for: Molecular characterization of S. japonicum exosome-like vesicles reveals their regulatory roles in parasite-host interactions
Source: Sci Rep. 2016 May 13;6:25885. doi: 10.1038/srep25885 (PMC4865838; doi:10.1038/srep25885)
Supplement: Supplementary Dataset S3 [file srep25885-s4.xls]

## Sheet: Sheet1
Supplementary Dataset 3: The list of schistosome small RNAs (over 100 reads) associated with S. japonicum EVs
Small RNA IDs	Genomic locations (only one location shown)				Sequences	Reads	Annotation for miRNAs
t0000001	SJC_S000052	314799	314820	+	AACCCTGTAGACCCGAGTTTGG	347581	sja-miR-10-5p
t0000002	SJC_S000383	359175	359196	-	TCCCTGAGACTGATAATTGCTC	260493	sja-miR-125b
t0000004	SJC_S018265	97	122	+	AACTTTGAGCGGTGGATCACTCGGCT	172429
t0000008	SJC_S018265	97	116	+	AACTTTGAGCGGTGGATCAC	124665
t0000009	SJC_S018265	97	118	+	AACTTTGAGCGGTGGATCACTC	113317
t0000010	SJC_S020949	3127	3144	+	CCTGTTGAGCTTGACTCT	100572
t0000011	SJC_S002283	2827	2846	+	ATTCCAGAACGTTGAACGCT	82926
t0000012	SJC_S018265	97	114	+	AACTTTGAGCGGTGGATC	69667
t0000016	SJC_S023489	570	590	+	AGGGATTAAGACTGAACGCCT	62291
t0000019	SJC_S023489	571	590	+	GGGATTAAGACTGAACGCCT	46767
t0000020	SJC_S000460	180776	180798	+	CCAGATCTGTCGCTTCCAACTCT	45806
t0000022	SJC_S001711	37009	37027	+	GGGGGTGTAGCTCAGTGGT	43005
t0000023	SJC_S018764	891	908	+	AGCGGAGGAAAAGAAACT	42316
t0000024	SJC_S026082	5129	5148	+	CCTCTTCGTCGTATCTGCCT	42044
t0000025	SJC_S018764	842	864	+	CTGACCTCGGATCAGACGTGATT	37616
t0000026	SJC_S018265	97	121	+	AACTTTGAGCGGTGGATCACTCGGC	37250
t0000027	SJC_S018205	2446	2464	+	GCGCTCGAGCGTTGGACCT	36856
t0000028	SJC_S023489	569	590	+	GAGGGATTAAGACTGAACGCCT	35756
t0000029	SJC_S018265	97	117	+	AACTTTGAGCGGTGGATCACT	33760
t0000030	SJC_S018205	2447	2464	+	CGCTCGAGCGTTGGACCT	32429
t0000031	SJC_S008559	33854	33873	+	TTTAGAACCCCTGCAGCGCC	31978
t0000032	SJC_S018205	2415	2435	+	CTGCCGAATCAACCAGCCCTG	31263
t0000033	SJC_S000110	398256	398276	+	ACTCTGAATCCAGCGACCCGA	29834
t0000034	SJC_S018764	890	908	+	AAGCGGAGGAAAAGAAACT	28048
t0000037	SJC_S015891	5107	5124	+	GAGGGATTAAGACTGAAC	26455
t0000038	SJC_S000265	284500	284517	+	ACTGATCGCAGTCGGCCT	25694
t0000041	SJC_S000110	398255	398276	+	GACTCTGAATCCAGCGACCCGA	24469
t0000042	SJC_S018659	785	805	+	ATAGGTGGGAGCTGAGTGCCT	23621
t0000043	SJC_S000110	398257	398276	+	CTCTGAATCCAGCGACCCGA	22504
t0000044	SJC_S000033	2782	2801	+	GGCCACAGGAGTTCGAGGAC	22362
t0000046	SJC_S020949	3122	3144	+	AAGACCCTGTTGAGCTTGACTCT	21636
t0000047	SJC_S000282	198320	198338	+	CAACTATTGTAGGACGCCT	21510
t0000052	SJC_S018764	841	858	+	CCTGACCTCGGATCAGAC	17979
t0000053	SJC_S020949	3125	3144	+	ACCCTGTTGAGCTTGACTCT	17634
t0000057	SJC_S000485	135693	135712	+	GACCCAGAGTATTGTAGAAC	17221
t0000058	SJC_S026082	5130	5148	+	CTCTTCGTCGTATCTGCCT	17134
t0000059	SJC_S022708	334	359	+	ATTCCTTTTGGTGTCTGGACTGGACT	15984
t0000060	SJC_S018205	2445	2464	+	GGCGCTCGAGCGTTGGACCT	15662
t0000061	SJC_S019888	1172	1191	+	AAGCGTTGGATTGTTCACCC	15351
t0000062	SJC_S000383	359176	359196	-	TCCCTGAGACTGATAATTGCT	15330
t0000063	SJC_S000023	131403	131426	+	ACCGTCGTGACTGGGATCGGGGCT	15145
t0000065	SJC_S000535	13905	13924	+	GTCTCCGTCCTCGAACTCCT	14915
t0000066	SJC_S018764	841	864	+	CCTGACCTCGGATCAGACGTGATT	14801
t0000069	SJC_S000383	436671	436691	+	GAGGTAGTTAGATGTACGACT	14546
t0000071	SJC_S019735	1101	1121	+	ACGCCTGTCCGAGGGTCGGCT	14219
t0000072	SJC_S019735	1099	1121	+	CCACGCCTGTCCGAGGGTCGGCT	14205
t0000074	SJC_S006119	2026	2045	+	TCTTTTCGTTATCTGTGCCT	13865
t0000075	SJC_S017579	1612	1631	+	GAATTGTCGAAGGAATGCCC	13806
t0000076	SJC_S000485	135695	135714	+	CCCAGAGTATTGTAGAACAA	13624
t0000077	SJC_S000282	198319	198338	+	ACAACTATTGTAGGACGCCT	13450
t0000079	SJC_S018265	97	123	+	AACTTTGAGCGGTGGATCACTCGGCTC	12998
t0000080	SJC_S022597	1683	1700	+	TCGATGTCGGCTCTTCCT	12891
t0000081	SJC_S002530	20655	20675	+	TAGTCGAGCGTGTAGACCGCT	12393
t0000085	SJC_S002283	2826	2846	+	AATTCCAGAACGTTGAACGCT	11847
t0000089	SJC_S020059	314	333	+	CTGTCTGGACACAGTAGCCT	11610
t0000090	SJC_S023489	568	590	+	TGAGGGATTAAGACTGAACGCCT	11608
t0000092	SJC_S000119	432013	432032	+	TCTCGTACTAGTAGATGCCT	11481
t0000094	SJC_S000010	258662	258683	+	ATCGGAACAGAGACGGGGTGCC	11395
t0000098	SJC_S023489	567	590	+	CTGAGGGATTAAGACTGAACGCCT	10939
t0000100	SJC_S019735	1102	1121	+	CGCCTGTCCGAGGGTCGGCT	10861
t0000101	SJC_S004062	3959	3979	+	CGAGGTAGAAACAAGAGCACT	10848
t0000103	SJC_S020949	3126	3144	+	CCCTGTTGAGCTTGACTCT	10637
t0000105	SJC_S008771	9976	9993	+	CCTGTCCGAGGGTCGGCT	10501
t0000107	SJC_S002498	22263	22282	+	GGATGGACTGTCTTAGGACC	10347
t0000108	SJC_S000110	398253	398276	+	TGGACTCTGAATCCAGCGACCCGA	10243
t0000109	SJC_S009975	8930	8949	-	AGTAGAACTCTTACAGCACT	10151
t0000112	SJC_S000052	314799	314818	+	AACCCTGTAGACCCGAGTTT	9897
t0000113	SJC_S001775	99413	99432	+	CTTTCCATGTATGTCGTGCT	9858
t0000114	SJC_S000419	560911	560930	+	TAAGCGACTGTTTAGGCACC	9803
t0000116	SJC_S021895	20	39	+	ACGGCTAACTCAGAACTGGC	9746
t0000117	SJC_S000836	474867	474886	+	AGAACGATCGACACTTGCTC	9720
t0000118	SJC_S000110	401836	401856	+	ACTTTGAATCCAGCGACCCGA	9662
t0000121	SJC_S000664	24730	24752	+	TGACTAGAAAGTGCACTCACTTC	9634	sja-miR-61
t0000122	SJC_S000338	160791	160811	+	AACCGACTGAAAGCTATGACT	9608
t0000123	SJC_S023489	571	589	+	GGGATTAAGACTGAACGCC	9583
t0000126	SJC_S023489	570	589	+	AGGGATTAAGACTGAACGCC	9032
t0000128	SJC_S000358	278059	278078	+	TCACCTCCGGACGTTAGAAC	8988
t0000130	SJC_S017331	2043	2062	+	GGTGTCGTTGTAGTGGCTTT	8875
t0000132	SJC_S001517	479	501	+	GGCTGTTAACCGAAAGGTTGGTG	8759
t0000133	SJC_S011002	619	638	+	TTTTTAAACGGACAGAACCT	8558
t0000134	SJC_S004123	1317	1336	+	CGCAAATCGGATATGAGTCT	8543
t0000135	SJC_S020949	3123	3144	+	AGACCCTGTTGAGCTTGACTCT	8537
t0000136	SJC_S000110	401835	401856	+	GACTTTGAATCCAGCGACCCGA	8486
t0000137	SJC_S000449	21311	21330	+	TGTTACTTCAGGACTGGCCT	8434
t0000139	SJC_S002283	2828	2847	+	TTCCAGAACGTTGAACGCTA	8206
t0000140	SJC_S019888	1173	1191	+	AGCGTTGGATTGTTCACCC	8199
t0000141	SJC_S008846	1601	1621	+	AGACAACTATTGTAGGACGCT	8141
t0000142	SJC_S024539	2860	2880	+	GTCGGAGTGGCCGAGCGGTCT	8134
t0000144	SJC_S022708	336	359	+	TCCTTTTGGTGTCTGGACTGGACT	8063
t0000146	SJC_S002488	180	200	+	CGAATTGTCGAAGGAATGCCT	8002
t0000147	SJC_S004062	32121	32140	-	TGCGCTGTATGGCTCCGCCT	7826
t0000149	SJC_S000383	436670	436691	+	TGAGGTAGTTAGATGTACGACT	7665
t0000151	SJC_S018265	97	124	+	AACTTTGAGCGGTGGATCACTCGGCTCG	7643
t0000152	SJC_S018205	2445	2463	+	GGCGCTCGAGCGTTGGACC	7639
t0000153	SJC_S018205	2446	2463	+	GCGCTCGAGCGTTGGACC	7517
t0000154	SJC_S023519	630	653	+	CGGCTTGTCCGGAGATAGGGGGCT	7489
t0000155	SJC_S004062	31061	31081	+	TGCTCGCGTAGTCGGACGCCT	7411
t0000156	SJC_S000803	3153	3172	+	CACCAACGGTATCTGTAGAC	7395
t0000157	SJC_S000383	359174	359196	-	TCCCTGAGACTGATAATTGCTCT	7170
t0000158	SJC_S000010	258661	258683	+	AATCGGAACAGAGACGGGGTGCC	7030
t0000160	SJC_S023289	26	46	+	CGGCTAGGCCCATTAGGTCTG	7001
t0000161	SJC_S001942	14851	14870	+	TCCTGAGGTCGTTGTAGGCT	6977
t0000162	SJC_S020949	3124	3144	+	GACCCTGTTGAGCTTGACTCT	6972
t0000164	SJC_S000070	610392	610412	+	CATCCATATGCTGTAAGGACT	6913
t0000166	SJC_S000010	258663	258683	+	TCGGAACAGAGACGGGGTGCC	6892
t0000167	SJC_S000070	610394	610412	+	TCCATATGCTGTAAGGACT	6878
t0000168	SJC_S022597	1682	1700	+	TTCGATGTCGGCTCTTCCT	6825
t0000169	SJC_S000282	198321	198338	+	AACTATTGTAGGACGCCT	6719
t0000171	SJC_S000110	398256	398275	+	ACTCTGAATCCAGCGACCCG	6597
t0000174	SJC_S023489	571	592	+	GGGATTAAGACTGAACGCCTCT	6503
t0000175	SJC_S000015	963276	963295	+	GATGAAGAGCTCAACCGCCT	6433
t0000177	SJC_S018205	2442	2464	+	GATGGCGCTCGAGCGTTGGACCT	6381
t0000178	SJC_S000271	72185	72205	+	ACGTCTCCGTCCTCGAACTCT	6363
t0000180	SJC_S002757	13852	13872	-	GGTGGAGTGGCCGAGCGGTCT	6293
t0000182	SJC_S022597	1678	1700	+	ATCCTTCGATGTCGGCTCTTCCT	6274
t0000183	SJC_S000192	547249	547267	-	GTTCGATTCCGCCTTCCTG	6264
t0000184	SJC_S022597	1676	1694	+	TGATCCTTCGATGTCGGCT	6248
t0000185	SJC_S017372	48	67	+	TGTAGGTAAGGGAAGTCGGC	6222
t0000186	SJC_S020949	3121	3138	+	GAAGACCCTGTTGAGCTT	6200
t0000189	SJC_S000003	575	594	+	ATCACCCTGAACCCGGCGCC	6141
t0000190	SJC_S000358	275430	275449	-	TGCCTATCCATGAACTGCCT	6133
t0000192	SJC_S023489	573	590	+	GATTAAGACTGAACGCCT	6111
t0000194	SJC_S000353	80209	80230	+	AGAGGTAGTGATTCATATGACT	6070
t0000195	SJC_S020145	672	689	+	GTTCTCGTCCGATCACCG	6061
t0000196	SJC_S022597	1680	1700	+	CCTTCGATGTCGGCTCTTCCT	6015
t0000197	SJC_S007779	9074	9092	+	TGGCGCTGTGGGATGAACC	5998
t0000198	SJC_S004062	40897	40914	+	AACGGGCTTGGCAGAATT	5993
t0000200	SJC_S003728	16065	16084	+	TCTCGTACTGGTAGATGCCT	5897
t0000201	SJC_S019735	1097	1120	+	GGCCACGCCTGTCCGAGGGTCGGC	5852
t0000206	SJC_S000069	242863	242883	+	GTCAGGATGGCCGAGCGGTCC	5744
t0000208	SJC_S018764	842	863	+	CTGACCTCGGATCAGACGTGAT	5709
t0000210	SJC_S020145	687	708	+	CCGAAGTTAAGCAACGTTGGGC	5707
t0000211	SJC_S017441	1851	1869	+	AATGTAGGTAAGGGAAGTC	5706
t0000212	SJC_S000023	131404	131426	+	CCGTCGTGACTGGGATCGGGGCT	5685
t0000216	SJC_S002772	75	94	+	CCGGAATATAGTAGCACCTC	5627
t0000217	SJC_S000283	117472	117491	+	CGGATACTCCAGAATTGCCT	5608
t0000218	SJC_S020949	3120	3144	+	AGAAGACCCTGTTGAGCTTGACTCT	5594
t0000219	SJC_S000147	165131	165153	+	GAGGACTTGTGCCACGTTGCGTC	5548
t0000221	SJC_S000260	246724	246742	+	CCCGGAATATAGTAGCACC	5487
t0000223	SJC_S020145	671	689	+	GGTTCTCGTCCGATCACCG	5406
t0000224	SJC_S001787	9793	9812	-	TTTTAGAATCGCAACGGAGC	5394
t0000225	SJC_S004786	835	854	+	GAGGACTGTCACCTTCGCCT	5394
t0000227	SJC_S000496	302601	302620	+	AGCACTGCGAACTCTGGACC	5367
t0000230	SJC_S001711	37009	37026	+	GGGGGTGTAGCTCAGTGG	5318
t0000231	SJC_S019888	1170	1191	+	CCAAGCGTTGGATTGTTCACCC	5316
t0000232	SJC_S020430	1090	1107	+	GCACGGACCAGGGGAATC	5301
t0000234	SJC_S002283	2098	2117	-	AACTCGGATATGATATAGCT	5257
t0000235	SJC_S007984	2801	2820	+	AGGTTTGGACAGTTGGCGAC	5253
t0000236	SJC_S018205	2443	2464	+	ATGGCGCTCGAGCGTTGGACCT	5244
t0000237	SJC_S000070	610393	610412	+	ATCCATATGCTGTAAGGACT	5225
t0000238	SJC_S000476	295873	295891	+	GCCCAGTGCTCTGAATGTC	5141
t0000239	SJC_S022597	1681	1700	+	CTTCGATGTCGGCTCTTCCT	5134
t0000240	SJC_S001189	13015	13035	+	AGAGGACATTCGTAGGTTACT	5124
t0000242	SJC_S018764	842	860	+	CTGACCTCGGATCAGACGT	5110
t0000243	SJC_S000103	78219	78238	+	AAGATGAAGAACACTAGCCT	5092
t0000245	SJC_S020949	3119	3144	+	AAGAAGACCCTGTTGAGCTTGACTCT	5066
t0000246	SJC_S000553	222630	222649	+	TAAACGGCTCTGTAAGGACT	5061
t0000249	SJC_S008771	9975	9993	+	GCCTGTCCGAGGGTCGGCT	4985
t0000250	SJC_S020483	1677	1696	+	TGAACGGATTTTGCTGGCCT	4980
t0000251	SJC_S020620	802	823	+	ACTGATATCGAGAAGACGACCT	4979
t0000252	SJC_S000007	146536	146556	+	TTACTGACTTAGAATATGCCT	4943
t0000253	SJC_S017579	1611	1630	+	CGAATTGTCGAAGGAATGCC	4943
t0000254	SJC_S001034	19676	19695	+	GTTCGAGCCCCACGTCGGGC	4925
t0000255	SJC_S000023	606550	606569	+	TTTAGACTCAGATCATGCCT	4917
t0000256	SJC_S008771	9975	9992	+	GCCTGTCCGAGGGTCGGC	4884
t0000257	SJC_S021895	19	39	+	GACGGCTAACTCAGAACTGGC	4882
t0000260	SJC_S000023	131403	131427	+	ACCGTCGTGACTGGGATCGGGGCTT	4782
t0000261	SJC_S000080	461155	461174	-	GTTCGAGTCCCGTCGGGGTC	4781
t0000263	SJC_S000052	314799	314819	+	AACCCTGTAGACCCGAGTTTG	4722
t0000266	SJC_S000110	398255	398277	+	GACTCTGAATCCAGCGACCCGAG	4627
t0000268	SJC_S000023	131559	131577	+	GGTGTCGTTGTAGTGGCTT	4609
t0000269	SJC_S000267	46844	46863	+	GAACGATCGGGCTCAGACGA	4584
t0000270	SJC_S023519	565	587	+	ATGTCGGCGAGAGTTCTGGGAAG	4567
t0000271	SJC_S020312	1271	1289	+	GGTGTATGTTTCGGGCATT	4566
t0000275	SJC_S004062	31062	31081	+	GCTCGCGTAGTCGGACGCCT	4510
t0000276	SJC_S000267	46465	46485	-	AGAATTGAGAATTGGAACACT	4494
t0000277	SJC_S020949	3119	3138	+	AAGAAGACCCTGTTGAGCTT	4478
t0000278	SJC_S017306	639	662	+	GAGGAAACTCTGGTGGAGGACCGT	4464
t0000280	SJC_S020095	1521	1538	+	ATCAGATACGTGTCGGTC	4444
t0000281	SJC_S000421	111064	111083	+	TTCGATTCTGTCTGGCTGAC	4440
t0000282	SJC_S000902	91653	91672	+	GAACGGGACAGTTAGGACTC	4438
t0000283	SJC_S002283	2828	2846	+	TTCCAGAACGTTGAACGCT	4428
t0000285	SJC_S002029	6903	6922	+	TAAACGTTGATCTAAGACCC	4419
t0000286	SJC_S000241	49861	49880	+	CCATCATCTGTTCTCTGAGC	4391
t0000287	SJC_S000485	135695	135713	+	CCCAGAGTATTGTAGAACA	4384
t0000289	SJC_S000126	324428	324447	+	CCCGGAATATAGTAGCACCT	4362
t0000291	SJC_S022708	338	355	+	CTTTTGGTGTCTGGACTG	4344
t0000292	SJC_S020620	803	823	+	CTGATATCGAGAAGACGACCT	4340
t0000293	SJC_S018650	1305	1324	+	TCTACACTTATTCTGAGCCT	4338
t0000294	SJC_S020949	3121	3144	+	GAAGACCCTGTTGAGCTTGACTCT	4338
t0000295	SJC_S000077	509102	509121	+	CAAACGTGACTGTCTGGACT	4333
t0000297	SJC_S022597	1675	1694	+	TTGATCCTTCGATGTCGGCT	4308
t0000298	SJC_S004062	31813	31832	+	GGGAGACGTCGAATATGGAA	4307
t0000300	SJC_S023489	569	589	+	GAGGGATTAAGACTGAACGCC	4292
t0000301	SJC_S023840	863	886	+	GTCGGAGGATGGGTTGTCCAGGTC	4291
t0000302	SJC_S000267	47116	47134	+	GGGTATTAGGTCAAAGGCT	4271
t0000303	SJC_S018595	1788	1807	+	CCGGAACGCTCTTGTCGGCC	4225
t0000305	SJC_S000054	245393	245413	-	CGTCTCAAAGGACTGTGAGCC	4215	sja-miR-2b-5p
t0000306	SJC_S018820	1336	1354	+	ATGGAAGTCGGAAACCGCT	4194
t0000309	SJC_S000033	2783	2802	+	GCCACAGGAGTTCGAGGACG	4180
t0000311	SJC_S019735	1100	1121	+	CACGCCTGTCCGAGGGTCGGCT	4161
t0000312	SJC_S007724	10824	10842	+	CCTTGACTGTGACTTGGCA	4161
t0000314	SJC_S000703	37586	37605	+	CAAGACCATGAATTTCGCCT	4145
t0000316	SJC_S000267	46811	46831	+	ATAAGAGCTGACTGTGAAACT	4130
t0000317	SJC_S000112	123408	123427	+	CATTCGTAGGTTACTGGTCT	4129
t0000319	SJC_S022597	1679	1696	+	TCCTTCGATGTCGGCTCT	4099
t0000325	SJC_S000535	13904	13923	+	CGTCTCCGTCCTCGAACTCC	4048
t0000326	SJC_S000010	258662	258684	+	ATCGGAACAGAGACGGGGTGCCT	4047
t0000327	SJC_S000358	275473	275491	+	CCGACTATCTGCATGAACT	4046
t0000328	SJC_S022708	338	359	+	CTTTTGGTGTCTGGACTGGACT	4007
t0000329	SJC_S000254	288019	288040	+	TGAGATCGCGATTAAAGCTGGT	3990	sja-bantam
t0000330	SJC_S000052	314799	314821	+	AACCCTGTAGACCCGAGTTTGGA	3988
t0000333	SJC_S000392	107100	107119	+	CCCGGTCTGTAGTTCCTCAC	3970
t0000334	SJC_S000110	401857	401875	+	GTTCGAGTCTCGGCGAGGC	3969
t0000335	SJC_S022597	1678	1695	+	ATCCTTCGATGTCGGCTC	3965
t0000336	SJC_S000110	398256	398277	+	ACTCTGAATCCAGCGACCCGAG	3952
t0000337	SJC_S000786	24594	24613	+	TCGGAAAACTGGCGTGGCAC	3943
t0000340	SJC_S000110	398253	398277	+	TGGACTCTGAATCCAGCGACCCGAG	3926
t0000341	SJC_S023489	570	592	+	AGGGATTAAGACTGAACGCCTCT	3920
t0000342	SJC_S000024	164188	164207	-	TATTAACACTGTCTGAACCT	3917
t0000344	SJC_S019888	1172	1190	+	AAGCGTTGGATTGTTCACC	3887
t0000346	SJC_S004062	31153	31172	+	CAATCCTAGATCGTAAGAGT	3851
t0000348	SJC_S000535	13906	13924	+	TCTCCGTCCTCGAACTCCT	3807
t0000352	SJC_S000110	398257	398277	+	CTCTGAATCCAGCGACCCGAG	3780
t0000354	SJC_S020684	716	738	+	AAAGGCCCGTGGGGGTAGAGACC	3772
t0000356	SJC_S000485	136596	136615	+	AAAAAGCTGCAGTAAACTCC	3722
t0000358	SJC_S020430	1093	1116	+	CGGACCAGGGGAATCCGACTGTCT	3719
t0000359	SJC_S000316	76886	76904	+	CCCGGAATATAGTAGCACT	3717
t0000361	SJC_S000047	19892	19912	-	AGGACAGAGCGAACTGCTGCT	3710
t0000362	SJC_S022597	1678	1696	+	ATCCTTCGATGTCGGCTCT	3707
t0000363	SJC_S023519	565	590	+	ATGTCGGCGAGAGTTCTGGGAAGAGT	3689
t0000367	SJC_S020430	1093	1114	+	CGGACCAGGGGAATCCGACTGT	3612
t0000370	SJC_S000010	258660	258683	+	AAATCGGAACAGAGACGGGGTGCC	3606
t0000371	SJC_S026307	2681	2700	+	GTTCATGCAGATAGTCGGCG	3598
t0000373	SJC_S005847	7214	7233	+	GTCTGCGATTGGTCTTGGTC	3579
t0000374	SJC_S002310	12015	12034	+	AACGAACTGTACAATCGACT	3569
t0000375	SJC_S000267	46821	46840	+	ACTGTGAAACTTCTGGGGCT	3560
t0000377	SJC_S020140	1064	1081	+	AAACTGGTTGATCCTGCC	3544
t0000378	SJC_S025523	83	102	+	TCTCACTGTCCACTCTGCCT	3542
t0000379	SJC_S007984	2803	2820	+	GTTTGGACAGTTGGCGAC	3518
t0000380	SJC_S000471	22294	22314	-	TATTATGCAACGTTTCACTCT	3513	sja-miR-2162-3p
t0000381	SJC_S015891	4029	4049	+	AATGAGTCTGGTCGGCTTGTT	3501
t0000382	SJC_S000069	242863	242880	+	GTCAGGATGGCCGAGCGG	3485
t0000383	SJC_S023519	565	585	+	ATGTCGGCGAGAGTTCTGGGA	3480
t0000384	SJC_S012258	186	205	+	ACGATTGAGAACTACAAGCC	3478
t0000386	SJC_S022914	732	755	+	CTCGTTCAGGGCGCGGCTTCTACT	3475
t0000387	SJC_S000000	386290	386307	+	AGGATTGGCTCTGGGGGC	3474
t0000388	SJC_S001040	95632	95651	+	AATAGACTTCTGCGATGCCT	3473
t0000389	SJC_S004062	32231	32251	-	TATCTGTCTGACTTGCTGGCT	3470
t0000395	SJC_S000358	275431	275450	-	TTGCCTATCCATGAACTGCC	3433
t0000396	SJC_S000354	246108	246127	+	TCCCTATCCGCCGTACTGTC	3432
t0000398	SJC_S020145	726	743	+	GGGTGACCGGCTGGGAAT	3423
t0000399	SJC_S012757	3144	3163	+	CTTACCTGGATTGTGGGGCC	3419
t0000400	SJC_S000060	421349	421368	+	TTGCTGAAGGAACCTTGGAC	3406
t0000402	SJC_S000110	398252	398276	+	CTGGACTCTGAATCCAGCGACCCGA	3401
t0000404	SJC_S002571	10265	10284	+	CTTCAGTATACGTCGTGCCT	3396
t0000405	SJC_S022914	400	420	+	CTGACGATCCGCGTTGGTTCT	3395
t0000406	SJC_S000069	242863	242882	+	GTCAGGATGGCCGAGCGGTC	3395
t0000407	SJC_S007755	3723	3743	+	TTCGCTGACATTGTAGACACT	3392
t0000414	SJC_S015148	1860	1880	-	TCTGTGACGTAAACTGGGACT	3379
t0000415	SJC_S004062	32229	32248	-	CTGTCTGACTTGCTGGCTCC	3362
t0000416	SJC_S020949	3125	3143	+	ACCCTGTTGAGCTTGACTC	3360
t0000417	SJC_S008091	9735	9754	+	CACGCTCGACTACTTCACTC	3358
t0000418	SJC_S018764	841	860	+	CCTGACCTCGGATCAGACGT	3358
t0000420	SJC_S000352	175901	175920	+	AAGAGAGGCTGTATTGAACC	3343
t0000421	SJC_S000735	45305	45324	+	TGCTCGAGTATCGTGGGACA	3332
t0000422	SJC_S000570	135048	135067	+	CCGTCGTCGGTGAACAGGCT	3323
t0000423	SJC_S024539	2860	2879	+	GTCGGAGTGGCCGAGCGGTC	3322
t0000425	SJC_S000358	278061	278079	+	ACCTCCGGACGTTAGAACT	3313
t0000428	SJC_S023489	570	588	+	AGGGATTAAGACTGAACGC	3291
t0000429	SJC_S020312	1331	1350	+	CGGAGATGTCGGCGAGAGTT	3289
t0000430	SJC_S007885	5445	5464	+	CGTGGAATCTGATAGGCATC	3283
t0000432	SJC_S016883	544	562	+	AGAACATTCTCTGAAACCT	3277
t0000433	SJC_S007779	9077	9096	+	CGCTGTGGGATGAACCAAAC	3273
t0000435	SJC_S004427	6273	6293	+	AGCAAAGGCGACTGTATCTCT	3265
t0000436	SJC_S008559	62830	62849	+	ACTTCCCGGTCTGTAGTTCC	3261
t0000437	SJC_S010518	734	753	+	GGGTAGAACATTTTGAGGAA	3260
t0000438	SJC_S000283	116030	116049	+	CGAAGAGTCGTTCCGTAGAC	3256
t0000441	SJC_S009581	2193	2213	+	ACTCACCCGGCCCGGACACTG	3253
t0000442	SJC_S000126	324429	324447	+	CCGGAATATAGTAGCACCT	3248
t0000443	SJC_S004217	14210	14229	+	TTGACAAATCTGAAGGACCT	3247
t0000444	SJC_S000290	13100	13119	+	TGTCGTTTAGTGATCGTCCT	3242
t0000445	SJC_S001775	99414	99434	+	TTTCCATGTATGTCGTGCTCT	3231
t0000447	SJC_S018324	361	383	+	GCTTGGTTGGGTCGGCAGGTGAC	3228
t0000449	SJC_S004193	9883	9902	+	AATCGACTTGCGACTGTACT	3223
t0000454	SJC_S000110	398258	398279	+	TCTGAATCCAGCGACCCGAGTT	3207
t0000455	SJC_S000983	15554	15574	-	ATCACCTGGAAACACTGGACT	3198
t0000456	SJC_S026783	1063	1082	+	CCCGCTCACTGTTTGTACTG	3194
t0000457	SJC_S019888	1169	1191	+	ACCAAGCGTTGGATTGTTCACCC	3186
t0000459	SJC_S005847	6	25	-	CACTGTAACGAATGAGAGCC	3178
t0000460	SJC_S004062	32108	32127	-	TCCGCCTGGATCCTTTGGAC	3175
t0000461	SJC_S000316	76886	76905	+	CCCGGAATATAGTAGCACTT	3174
t0000462	SJC_S002772	75	95	+	CCGGAATATAGTAGCACCTCT	3171
t0000463	SJC_S022708	336	354	+	TCCTTTTGGTGTCTGGACT	3170
t0000465	SJC_S001014	168541	168560	+	CAGTCAGATGGTATTACGCC	3163
t0000466	SJC_S004394	8689	8708	+	AACCTTATCTTCGTCTGACT	3159
t0000467	SJC_S017372	47	67	+	ATGTAGGTAAGGGAAGTCGGC	3157
t0000469	SJC_S000110	398257	398279	+	CTCTGAATCCAGCGACCCGAGTT	3148
t0000473	SJC_S000164	12354	12373	+	TTCGGACCATCTTTAACAGT	3126
t0000476	SJC_S027444	718	737	+	CCTGGACAGCTCGTAAACCC	3098
t0000478	SJC_S018265	98	122	+	ACTTTGAGCGGTGGATCACTCGGCT	3086
t0000479	SJC_S027379	1351	1372	+	AAGTAGAACGCTAGAAGCTATT	3085
t0000480	SJC_S001806	53627	53651	+	AAACTGGTTGATCCTGCCAGTAGTC	3079
t0000483	SJC_S003865	11009	11029	+	TCTGAATCTAAACATGTGCCT	3069
t0000485	SJC_S000096	144857	144876	+	CTTGGACGATAAACTTGGCT	3055
t0000488	SJC_S007737	10155	10174	-	CCGGATGACCGATGTGGAAC	3047
t0000489	SJC_S022708	339	359	+	TTTTGGTGTCTGGACTGGACT	3043
t0000495	SJC_S000267	46193	46212	+	TTAGAGAGGATAGTAAGACT	2993
t0000496	SJC_S000070	610394	610413	+	TCCATATGCTGTAAGGACTT	2985
t0000499	SJC_S004062	31093	31113	+	TGCTGTAGGGATATGATTTCT	2966
t0000500	SJC_S000063	50792	50811	+	TCTCCGCACGGATTCGGACC	2965
t0000501	SJC_S000412	361027	361048	+	AGTTTTTACTTCTTAGAGGGAC	2952
t0000502	SJC_S007738	4821	4841	-	AGAGATCCATCCTGTAGTTCT	2943
t0000503	SJC_S022495	724	745	+	CCAGGAGTGGAGCCTGCGGTTT	2935
t0000504	SJC_S021735	98	115	+	GCCGGAGTAGCTCAGTTG	2926
t0000509	SJC_S001694	116381	116400	+	AAAACATAGCTCGTCGAGGC	2896
t0000510	SJC_S016673	2230	2247	+	AGTTGCGTATGTGAGCTT	2895
t0000512	SJC_S000288	110585	110609	+	GCCAGGATGAACCTCGGTGGTCCGG	2891
t0000515	SJC_S000010	258574	258593	+	AAGTGAGAACCTTGAAGGCC	2874
t0000516	SJC_S020430	1092	1116	+	ACGGACCAGGGGAATCCGACTGTCT	2867
t0000517	SJC_S024916	636	659	+	AGGATTGGCTCTGGGGGCCGAGTC	2847
t0000518	SJC_S002283	2731	2750	+	ACTTCATGACGTCGTAAGCC	2840
t0000519	SJC_S000267	46983	47002	+	CCGGTTGACAAGTGTAGAAT	2837
t0000520	SJC_S000412	361028	361048	+	GTTTTTACTTCTTAGAGGGAC	2835
t0000521	SJC_S000701	78619	78639	+	ACAAGCGTGACTGTCTGGACT	2829	novel-miR-2
t0000522	SJC_S000114	82552	82571	+	AGCACTGCAAACTCTGGACC	2829
t0000524	SJC_S000384	92768	92789	+	GTTCGTGATGATAATGTGGACT	2823
t0000525	SJC_S004499	8189	8208	+	TTCTGATATGTATTTCTCAC	2804
t0000526	SJC_S019888	1173	1190	+	AGCGTTGGATTGTTCACC	2802
t0000527	SJC_S000046	122568	122587	-	TATGTAACTCACTCGGACCC	2793
t0000529	SJC_S008771	437	454	+	GCGGTGGATCACTCGGCT	2783
t0000530	SJC_S000110	398257	398275	+	CTCTGAATCCAGCGACCCG	2779
t0000531	SJC_S023840	865	888	+	CGGAGGATGGGTTGTCCAGGTCGT	2775
t0000532	SJC_S001589	31983	32002	+	AGTCTATCGTTGTCTTGGTG	2773
t0000533	SJC_S017306	640	658	+	AGGAAACTCTGGTGGAGGA	2773
t0000534	SJC_S001027	53005	53024	+	ACTGATAGATTCTGCTGGCC	2770
t0000535	SJC_S005877	4116	4134	-	CCTCTAAGTTGGATCGCCT	2767
t0000538	SJC_S000110	398258	398276	+	TCTGAATCCAGCGACCCGA	2758
t0000539	SJC_S009975	9467	9486	+	TAAGACGCTCCAGAACGGCT	2752
t0000540	SJC_S000834	79595	79614	+	AAGCGACTGTTTAGGCACCC	2744
t0000541	SJC_S010844	2867	2886	+	ACGTAGTATCTCTTTGGCTC	2739
t0000542	SJC_S000411	87051	87070	+	AAATCGACTTAACTCCTCCT	2737
t0000543	SJC_S000485	135883	135902	+	ATGAGAACAACTGGACCACA	2737
t0000544	SJC_S005847	7131	7150	+	ACTGTAACGAATGAGAGCCA	2734
t0000545	SJC_S002003	10420	10439	+	AGGGACAACTGCTTGAGGCC	2734
t0000546	SJC_S004062	32106	32125	-	CGCCTGGATCCTTTGGACTG	2732
t0000548	SJC_S000023	131559	131576	+	GGTGTCGTTGTAGTGGCT	2723
t0000550	SJC_S000073	89766	89785	+	GATTCGTTGTAGAACTGCCT	2715
t0000551	SJC_S001942	14852	14870	+	CCTGAGGTCGTTGTAGGCT	2714
t0000552	SJC_S018205	2414	2435	+	CCTGCCGAATCAACCAGCCCTG	2713
t0000553	SJC_S004394	124	144	+	GAGGTTACTGGACTCTGATCC	2701
t0000554	SJC_S015891	4032	4049	+	GAGTCTGGTCGGCTTGTT	2692
t0000555	SJC_S000531	70634	70655	+	GCCTTGTGTGTCGGCGACGGAT	2688
t0000556	SJC_S007757	7930	7949	+	TTCGAGAACTGTTTGCAACC	2681
t0000557	SJC_S000531	70634	70651	+	GCCTTGTGTGTCGGCGAC	2677
t0000559	SJC_S000267	46649	46668	+	TCAGCGAAGTCGGTTAATGC	2674
t0000561	SJC_S004062	32229	32249	-	TCTGTCTGACTTGCTGGCTCC	2667
t0000562	SJC_S018205	2417	2434	+	GCCGAATCAACCAGCCCT	2666
t0000565	SJC_S011993	961	980	+	TTGTAGAGTAGCTGAAGGCC	2662
t0000566	SJC_S000205	14606	14625	+	GGAACAACTTCGTTAGACTT	2661
t0000567	SJC_S023489	569	588	+	GAGGGATTAAGACTGAACGC	2656
t0000570	SJC_S016909	1422	1443	+	TCGGAGATGTCGGCGAGAGTTC	2646
t0000571	SJC_S001824	921	940	+	TTGTCTGGACCCTTGTGACC	2645
t0000572	SJC_S020145	668	685	+	ACCGGTTCTCGTCCGATC	2644
t0000573	SJC_S020145	667	685	+	CACCGGTTCTCGTCCGATC	2642
t0000575	SJC_S000684	53219	53238	-	TACTTCCAACTTCGAACGCC	2638
t0000576	SJC_S000003	623588	623608	+	AGACTGATTGTACTCTGGACT	2635
t0000578	SJC_S020837	1104	1121	+	CACCCGGCCCGGACACTG	2634
t0000581	SJC_S002291	25266	25285	+	AGATCGACCGTTGCACTGAA	2632
t0000582	SJC_S005533	3357	3376	+	GGGACAGTTAGGACTCGGAA	2632
t0000583	SJC_S000110	401840	401860	+	TGAATCCAGCGACCCGAGTTC	2627
t0000584	SJC_S025523	82	102	+	CTCTCACTGTCCACTCTGCCT	2625
t0000585	SJC_S000052	314799	314817	+	AACCCTGTAGACCCGAGTT	2624
t0000586	SJC_S000110	398255	398275	+	GACTCTGAATCCAGCGACCCG	2622
t0000587	SJC_S019888	1169	1186	+	ACCAAGCGTTGGATTGTT	2620
t0000590	SJC_S020949	3122	3143	+	AAGACCCTGTTGAGCTTGACTC	2618
t0000591	SJC_S000110	401837	401856	+	CTTTGAATCCAGCGACCCGA	2617
t0000592	SJC_S022914	686	705	+	AACGAACGAGACTTTAACCT	2616
t0000594	SJC_S005847	383	402	-	ACTCTATCGGCCTGTCTCGC	2607
t0000595	SJC_S000531	70634	70652	+	GCCTTGTGTGTCGGCGACG	2605
t0000596	SJC_S002524	7881	7900	+	CCACATCTTCACACTGCGAC	2603
t0000597	SJC_S023489	571	588	+	GGGATTAAGACTGAACGC	2601
t0000599	SJC_S000361	140475	140494	+	CATGTTGGTAGATGTAGGCT	2597
t0000602	SJC_S022495	779	798	+	CGGACACTGTGAGGATTGAC	2586
t0000605	SJC_S000769	22845	22864	+	TTGCTGGAGGAACCTTGGAC	2577	novel-miR-6
t0000606	SJC_S000141	480644	480663	+	TGCACTTGTAGGATGGGAAC	2576
t0000608	SJC_S000358	275380	275399	-	AAAACACTCATCCAGGATAG	2574
t0000609	SJC_S015452	448	467	+	TATTCATTTATCGGACTACT	2567
t0000610	SJC_S000836	474970	474989	+	CTTCCGCATGTTTTGATCTC	2563
t0000612	SJC_S001274	17915	17935	+	AGTATCGAGTCGTTGGTCACT	2560
t0000615	SJC_S000010	258576	258593	+	GTGAGAACCTTGAAGGCC	2558
t0000616	SJC_S000091	166509	166528	+	CACTGCCCGAACATGACCCT	2558
t0000617	SJC_S022597	1681	1699	+	CTTCGATGTCGGCTCTTCC	2557
t0000619	SJC_S018205	2444	2464	+	TGGCGCTCGAGCGTTGGACCT	2553
t0000620	SJC_S023840	868	890	+	AGGATGGGTTGTCCAGGTCGTCT	2553
t0000622	SJC_S005847	390	409	-	GATTCAGACTCTATCGGCCT	2552
t0000623	SJC_S008999	12870	12890	+	TCGACTTAGAATACGCAGACT	2551
t0000625	SJC_S000735	45306	45325	+	GCTCGAGTATCGTGGGACAA	2548
t0000626	SJC_S024916	629	646	+	CGGGAGAAGGATTGGCTC	2546
t0000627	SJC_S001133	92022	92044	+	GGAACTGGCCTGTGCTGAGCGGC	2545
t0000630	SJC_S009975	9833	9852	-	ACTCCGACTCTGTGTAGACT	2542
t0000632	SJC_S000267	47001	47020	-	AAGCTATCGTCCATCTGTAT	2541
t0000634	SJC_S000280	40119	40138	-	GAGGATGGAGACGTTGGGGC	2540
t0000635	SJC_S001261	18690	18709	+	GTTTCTCTGACCAATCCCCT	2536
t0000636	SJC_S004062	31155	31174	+	ATCCTAGATCGTAAGAGTGC	2536
t0000637	SJC_S001133	92026	92044	+	CTGGCCTGTGCTGAGCGGC	2534
t0000639	SJC_S020145	726	746	+	GGGTGACCGGCTGGGAATACC	2532
t0000640	SJC_S005847	393	412	+	CCGATAGAGTCTGAATCGCC	2530
t0000641	SJC_S000024	815737	815756	-	CGGAAGTATATCGAACGCCT	2526
t0000642	SJC_S000618	87160	87179	+	CCTTCCAAGCAGTCGATCCG	2526
t0000643	SJC_S002627	8419	8437	+	GGCGAAAGCCGATCGGGCC	2525
t0000644	SJC_S000265	284503	284520	+	GATCGCAGTCGGCCTTGT	2525
t0000645	SJC_S006394	51	70	+	AGCCCAATTGTCAATGACTT	2524
t0000646	SJC_S019735	1101	1120	+	ACGCCTGTCCGAGGGTCGGC	2523
t0000648	SJC_S011418	7057	7076	+	GTCCTCGAACTCCTGTGGCC	2519
t0000650	SJC_S000199	255456	255475	+	ATTTCGATGATTGTATGACT	2514
t0000651	SJC_S019888	1693	1712	+	ACTGCGAGGCATTGAATCCT	2514
t0000654	SJC_S020291	1848	1866	+	GCCATGGAAGTCGGAAACC	2509
t0000655	SJC_S000721	60577	60595	+	GTGTAGACTACCGACGCCT	2508
t0000656	SJC_S023519	628	653	+	ATCGGCTTGTCCGGAGATAGGGGGCT	2507
t0000658	SJC_S002604	21914	21933	+	GATGATACTGTAATCTGCTC	2506
t0000659	SJC_S018440	908	927	+	TTTGGTGTCTGGACTGGACT	2503
t0000660	SJC_S022914	403	420	+	ACGATCCGCGTTGGTTCT	2500
t0000661	SJC_S009975	9693	9712	+	CGGTCAGACTTCCACTTGCC	2499
t0000662	SJC_S018820	1334	1354	+	CCATGGAAGTCGGAAACCGCT	2497
t0000663	SJC_S006298	2428	2451	+	GGGTGCATTTATTAGAACAGAACC	2496
t0000666	SJC_S000110	398248	398266	+	CACTCTGGACTCTGAATCC	2493
t0000667	SJC_S001033	76370	76390	+	AGCACGGATACAGAAAGCTCT	2492
t0000668	SJC_S023519	563	590	+	AGATGTCGGCGAGAGTTCTGGGAAGAGT	2492
t0000669	SJC_S000267	46996	47015	+	GTAGAATACAGATGGACGAT	2490
t0000670	SJC_S019735	1100	1120	+	CACGCCTGTCCGAGGGTCGGC	2487
t0000671	SJC_S018265	97	125	+	AACTTTGAGCGGTGGATCACTCGGCTCGT	2485
t0000672	SJC_S002757	13853	13872	-	GGTGGAGTGGCCGAGCGGTC	2484
t0000675	SJC_S020620	2285	2306	+	GTGTGTCGGAGATGGCGGCTTC	2475
t0000679	SJC_S020395	938	957	+	GAGATCCTGTTGCCTTGCTC	2467
t0000682	SJC_S000033	701399	701418	+	TTCACAATTGGTGTCGCTGT	2458
t0000683	SJC_S000036	264716	264735	+	ATCTGACTGGTCTCAATCCC	2455
t0000684	SJC_S023840	861	881	+	CTGTCGGAGGATGGGTTGTCC	2454
t0000685	SJC_S026670	1228	1248	+	ATAAGCGACTGTTTAGGCACT	2454
t0000686	SJC_S018764	842	861	+	CTGACCTCGGATCAGACGTG	2452
t0000687	SJC_S011214	266	285	+	GTTGTGTCGAAGTCGGAGAT	2452
t0000689	SJC_S018595	1792	1809	+	AACGCTCTTGTCGGCCCT	2452
t0000690	SJC_S001400	25678	25699	+	AGGAGAACGAAGAACTGAATTT	2449
t0000693	SJC_S019888	1168	1186	+	CACCAAGCGTTGGATTGTT	2444
t0000694	SJC_S019888	1165	1187	+	ATTCACCAAGCGTTGGATTGTTC	2444
t0000695	SJC_S000035	107534	107553	+	CAGGCTTCCTTAGCTAGGAC	2440
t0000696	SJC_S020949	3126	3143	+	CCCTGTTGAGCTTGACTC	2438
t0000697	SJC_S000267	46995	47014	+	TGTAGAATACAGATGGACGA	2438
t0000698	SJC_S018324	361	384	+	GCTTGGTTGGGTCGGCAGGTGACT	2436
t0000699	SJC_S000803	3161	3180	+	GTATCTGTAGACAGTGGCAC	2436
t0000700	SJC_S000110	401835	401853	+	GACTTTGAATCCAGCGACC	2434
t0000701	SJC_S000077	509101	509121	+	ACAAACGTGACTGTCTGGACT	2432
t0000702	SJC_S015891	4034	4052	+	GTCTGGTCGGCTTGTTACT	2431
t0000703	SJC_S000680	382152	382170	+	TTCTGTGATGACTCTGGAT	2431
t0000704	SJC_S004062	32107	32125	-	CGCCTGGATCCTTTGGACT	2428
t0000705	SJC_S000316	76887	76904	+	CCGGAATATAGTAGCACT	2423
t0000706	SJC_S013480	744	763	+	TTACCTAGTACTCTATTCCT	2422
t0000712	SJC_S000241	50248	50267	+	CGGAGTGTATCTTGTCGCCT	2417
t0000714	SJC_S017306	640	662	+	AGGAAACTCTGGTGGAGGACCGT	2415
t0000716	SJC_S002283	2732	2751	+	CTTCATGACGTCGTAAGCCA	2413
t0000717	SJC_S000303	83380	83399	+	CTGCGTCGATTTCAGAGAGC	2407
t0000718	SJC_S000521	65715	65734	+	TCTCAAGGTCATCGGTCCAT	2406
t0000719	SJC_S000680	382156	382173	+	GTGATGACTCTGGATAAC	2405
t0000721	SJC_S000485	136995	137014	+	TAAGAACTTAGAGCATGACT	2403
t0000722	SJC_S018764	841	863	+	CCTGACCTCGGATCAGACGTGAT	2403
t0000724	SJC_S012110	2407	2424	+	GGTTACGATCAGGGCAGT	2398
t0000725	SJC_S008167	2994	3013	+	TGTTTTCAGACTGGATGCCT	2397
t0000726	SJC_S026383	2180	2199	+	TAAGCTACTCAGAACATCCT	2395
t0000727	SJC_S003656	3061	3080	+	TAAACATGTCGTCGCAAACC	2390
t0000728	SJC_S005828	7356	7375	+	TTGAAGACTATTTAGAAGCT	2387
t0000730	SJC_S001458	1460	1478	+	CCAACTGTAGCCGAAACCC	2384
t0000731	SJC_S007755	1362	1381	+	ACGGCTGTAGTCAAGGTAGC	2382
t0000732	SJC_S020684	721	738	+	CCCGTGGGGGTAGAGACC	2381
t0000733	SJC_S000700	42109	42129	+	CACCGAACTGATGGATGCTCT	2367
t0000737	SJC_S000110	401842	401859	+	AATCCAGCGACCCGAGTT	2359
t0000738	SJC_S000103	130986	131006	+	ACCGAACCTAGCTCTTGAACT	2355
t0000740	SJC_S017331	2038	2060	+	GGATTGGTGTCGTTGTAGTGGCT	2352
t0000744	SJC_S000273	70079	70098	+	TTGTCGAAGGAATGCCCCGA	2337
t0000749	SJC_S010889	768	787	+	AACTCGGACTTACTGGAACC	2325
t0000750	SJC_S004062	32121	32139	-	GCGCTGTATGGCTCCGCCT	2322
t0000751	SJC_S000080	461155	461175	-	GGTTCGAGTCCCGTCGGGGTC	2320
t0000754	SJC_S001697	101666	101686	+	ATTCCGAACTGCAGAAACACT	2313
t0000755	SJC_S000694	83751	83770	+	TCTTTCACCTCGTCTGAACT	2312
t0000756	SJC_S008771	8900	8919	+	CGGCACACTTAAGTCGCACG	2309
t0000757	SJC_S000352	175902	175921	+	AGAGAGGCTGTATTGAACCA	2308
t0000758	SJC_S002283	2809	2829	+	CGAAACCAGAACTTGACAATT	2306
t0000759	SJC_S020620	2280	2304	+	GTGTAGTGTGTCGGAGATGGCGGCT	2305
t0000760	SJC_S004062	31746	31765	+	CGTCCGTCGCTTCGTGAGAC	2304
t0000761	SJC_S002283	2812	2831	+	AACCAGAACTTGACAATTCC	2303
t0000762	SJC_S000003	573	594	+	TGATCACCCTGAACCCGGCGCC	2300
t0000763	SJC_S000694	83752	83770	+	CTTTCACCTCGTCTGAACT	2300
t0000764	SJC_S023519	563	585	+	AGATGTCGGCGAGAGTTCTGGGA	2299
t0000765	SJC_S002336	15097	15124	+	GGCTCAGTGGTCCAATGGTAAAGCGCTC	2290
t0000766	SJC_S000085	330053	330072	+	CAGTCGGACAGCTCACAAGC	2289
t0000767	SJC_S000023	131402	131427	+	CACCGTCGTGACTGGGATCGGGGCTT	2288
t0000768	SJC_S022708	335	355	+	TTCCTTTTGGTGTCTGGACTG	2286
t0000771	SJC_S000003	1849	1870	-	GTTGAAACTCGCGACGAACCCT	2264
t0000772	SJC_S012424	422	441	+	CAGGGACACACTCCAAGAAC	2262
t0000775	SJC_S015891	5106	5124	+	TGAGGGATTAAGACTGAAC	2248
t0000776	SJC_S002283	1858	1877	-	GATTACAAGAATGTTGGGCT	2245
t0000778	SJC_S023489	569	592	+	GAGGGATTAAGACTGAACGCCTCT	2237
t0000780	SJC_S000392	107100	107120	+	CCCGGTCTGTAGTTCCTCACA	2231
t0000781	SJC_S001942	14851	14869	+	TCCTGAGGTCGTTGTAGGC	2229
t0000783	SJC_S019888	1691	1712	+	ACACTGCGAGGCATTGAATCCT	2224
t0000784	SJC_S017331	2038	2062	+	GGATTGGTGTCGTTGTAGTGGCTTT	2224
t0000785	SJC_S022914	716	738	+	AGACTGGTCCTCTGTGCTCGTTC	2222
t0000788	SJC_S000356	112644	112662	+	CCATTGGACCACTGAGCCG	2215
t0000792	SJC_S000096	40565	40584	+	CATCTCTGATCTCTATGCCT	2207
t0000793	SJC_S005981	1389	1409	-	CCAAGTAGTAGACTCCTGACT	2205
t0000795	SJC_S000267	46814	46834	+	AGAGCTGACTGTGAAACTTCT	2202
t0000797	SJC_S000265	284514	284540	+	GCCTTGTGTGTCGGCGACGGATCTTTC	2201
t0000798	SJC_S005847	398	417	-	TTGACGGCGATTCAGACTCT	2201
t0000799	SJC_S022597	1677	1694	+	GATCCTTCGATGTCGGCT	2199
t0000801	SJC_S000841	78437	78457	+	AACTTTCGTACTGTAGACACT	2188
t0000802	SJC_S005847	7362	7381	+	TCTGAAACCCCTAACCTACC	2180
t0000804	SJC_S003656	3410	3430	+	TTCAAGATTGTTCTGGTTACT	2172
t0000807	SJC_S020620	2246	2270	+	ACCATGAGTGTTACTAACCGGCTGT	2164
t0000810	SJC_S018265	98	121	+	ACTTTGAGCGGTGGATCACTCGGC	2155
t0000812	SJC_S004062	31432	31451	+	AAATGTCGTTGGCAGTATCC	2139
t0000813	SJC_S015011	415	435	+	AGTCGATTTCGGATATGGGCT	2139
t0000814	SJC_S008360	318	337	+	CCCTCGTTCTGTATTCATGC	2135
t0000815	SJC_S024909	850	869	+	GGCAAGTGGAATCCAGGACG	2118
t0000819	SJC_S017306	638	662	+	AGAGGAAACTCTGGTGGAGGACCGT	2108
t0000821	SJC_S000172	367766	367786	+	CCATCTGACTGGTCTCGAACT	2100
t0000822	SJC_S000535	13903	13922	+	ACGTCTCCGTCCTCGAACTC	2099
t0000824	SJC_S001034	19675	19695	+	GGTTCGAGCCCCACGTCGGGC	2092
t0000826	SJC_S027067	196	215	+	CGAATGACTGTGCTTGGATC	2075
t0000832	SJC_S015282	1199	1218	+	ACCTCGTCTGAACTGCAGTC	2031
t0000833	SJC_S000023	131403	131429	+	ACCGTCGTGACTGGGATCGGGGCTTGC	2026
t0000835	SJC_S007757	7821	7840	+	TATCCAGAGTCGAATTCGAC	2016
t0000840	SJC_S000616	57422	57439	+	TCGAGCCCGGGCTGGACC	1992
t0000841	SJC_S000003	1791	1809	+	AGGGAGGACCGTGAGGCCT	1989
t0000843	SJC_S024916	635	659	+	AAGGATTGGCTCTGGGGGCCGAGTC	1971
t0000844	SJC_S000023	131402	131426	+	CACCGTCGTGACTGGGATCGGGGCT	1960
t0000845	SJC_S024916	633	651	+	AGAAGGATTGGCTCTGGGG	1955
t0000846	SJC_S026381	1189	1208	+	GGCAAAAGCCGATCGGGCCT	1954
t0000847	SJC_S008846	1601	1622	+	AGACAACTATTGTAGGACGCTT	1945
t0000848	SJC_S000267	46009	46028	+	ACTACGTTGGTTGTTTGGTC	1939
t0000849	SJC_S019735	1095	1121	+	GTGGCCACGCCTGTCCGAGGGTCGGCT	1935
t0000851	SJC_S025139	6214	6234	+	ACTACAGGTCGAGTGAGAGCT	1926
t0000853	SJC_S000286	56094	56113	+	AAACAAGAACTTAACGCACT	1923
t0000854	SJC_S018265	98	116	+	ACTTTGAGCGGTGGATCAC	1919
t0000855	SJC_S019735	1097	1121	+	GGCCACGCCTGTCCGAGGGTCGGCT	1918
t0000856	SJC_S020684	710	738	+	AGGGTGAAAGGCCCGTGGGGGTAGAGACC	1917
t0000857	SJC_S020483	1678	1696	+	GAACGGATTTTGCTGGCCT	1916
t0000860	SJC_S000207	78519	78538	+	GATCCGTCGGTGTTGGCCAC	1906
t0000861	SJC_S028161	1308	1327	+	CCAGTCGAAGCTGTCTCGCT	1904
t0000862	SJC_S018659	974	992	+	GTGTTTGAGTCTTGATGTG	1904
t0000864	SJC_S018265	97	115	+	AACTTTGAGCGGTGGATCA	1903
t0000866	SJC_S017401	614	632	+	GTAGACTCCATCCAAGGCT	1897
t0000868	SJC_S002003	10421	10439	+	GGGACAACTGCTTGAGGCC	1897
t0000869	SJC_S000046	123882	123901	-	TAACCACAATCGGAGCTGCC	1897
t0000873	SJC_S020620	801	823	+	GACTGATATCGAGAAGACGACCT	1886
t0000875	SJC_S001604	31438	31457	+	GCGATGTGATCTAGTTGGGT	1880
t0000876	SJC_S000282	198318	198338	+	GACAACTATTGTAGGACGCCT	1880
t0000880	SJC_S002613	32609	32629	-	AGAACGATTTCGAACAGGCCT	1875
t0000881	SJC_S000031	382206	382225	+	ATCATACCACTTGTCGAGCT	1874
t0000882	SJC_S023887	984	1003	+	ATGGATGTGAAACATGGCCT	1871
t0000883	SJC_S001307	5995	6014	+	TTTATCAACTGACTCTGCCC	1871
t0000884	SJC_S017372	46	67	+	AATGTAGGTAAGGGAAGTCGGC	1867
t0000886	SJC_S000836	187251	187270	+	AGTAGGACAGAGCGAACTGC	1865
t0000887	SJC_S023033	1119	1139	+	TGCCTCTTCGTCGTATCTGCT	1865
t0000889	SJC_S001381	45228	45247	+	CTATCAGGACCTGCTGCTCT	1862
t0000890	SJC_S003622	23567	23586	+	ACCAAGACAACGATAGACTC	1859
t0000892	SJC_S000193	291754	291773	+	ATGTTACTTCAGGACTGGCT	1856
t0000893	SJC_S000383	436671	436692	+	GAGGTAGTTAGATGTACGACTG	1856
t0000896	SJC_S000566	8177	8195	+	TAGGCAACTGTTCAGACTT	1853
t0000897	SJC_S017331	2035	2062	+	GTTGGATTGGTGTCGTTGTAGTGGCTTT	1852
t0000898	SJC_S020620	2279	2300	+	TGTGTAGTGTGTCGGAGATGGC	1852
t0000900	SJC_S000470	319158	319175	-	AGGATTGGCTCTAAGGGC	1850
t0000901	SJC_S004062	31483	31502	+	GGCTGTGACGTCGCGAGGTT	1849
t0000902	SJC_S005824	19633	19653	+	GGAGGTAGTTCGTTGTGTGGT	1845	sja-let-7
t0000903	SJC_S023489	566	590	+	TCTGAGGGATTAAGACTGAACGCCT	1845
t0000904	SJC_S028161	1303	1323	+	ATGCGCCAGTCGAAGCTGTCT	1845
t0000905	SJC_S000265	284450	284468	+	TGCGGCTTATGCTGTGCCT	1845
t0000907	SJC_S003721	72	89	+	AATGGTAGAATGCTCGCC	1842
t0000908	SJC_S000224	24577	24596	+	GGCGAGCTGTTCTGTAGAGC	1842
t0000910	SJC_S000023	669695	669714	+	GGAGTTAAGCATGTTCGGGC	1840
t0000913	SJC_S018253	2215	2234	+	AAAGACTAATCGAACCATCT	1839
t0000915	SJC_S000586	237740	237759	+	ACCAGTCGGATTATTGTGCC	1839
t0000916	SJC_S000036	503124	503143	+	ACGACTTAATCTCCTTACAT	1838
t0000917	SJC_S000265	208058	208077	+	AGGCAGGTCGGTTGAAGAAC	1838
t0000918	SJC_S004051	17258	17277	+	GGAGGATCGATGAACGGAGC	1837	sja-miR-8185
t0000919	SJC_S000265	284502	284519	+	TGATCGCAGTCGGCCTTG	1837
t0000920	SJC_S000698	105477	105496	+	ACGACTTCACTCTTGGACCT	1837
t0000921	SJC_S008684	2475	2494	+	AAATCGATGAAGTCACTGAC	1837
t0000923	SJC_S000618	87167	87184	+	AGCAGTCGATCCGGGTTC	1835
t0000924	SJC_S004062	31694	31713	-	GTCCTGTTGAGGCTGTTGGC	1835
t0000925	SJC_S001766	18576	18595	+	CGGAATCTTCATCTCGTACC	1834
t0000926	SJC_S000703	12770	12788	+	CGAGCTGTTCTGTAGAGCA	1833
t0000928	SJC_S004427	9265	9285	+	ACGAGTGCGAGTGCTGTAGCT	1829
t0000929	SJC_S007737	11618	11637	+	TTTCTTGACTGTGACTTGGC	1828
t0000931	SJC_S020145	672	690	+	GTTCTCGTCCGATCACCGA	1827
t0000932	SJC_S015427	351	370	+	GTTCGAATCCTGGCAGGCTC	1827
t0000933	SJC_S004062	14199	14219	-	AAATCAACAAGTACGGCTGTT	1824
t0000934	SJC_S017581	1222	1241	+	TCTGCAACAATGGACTGGCC	1823
t0000935	SJC_S000795	57573	57592	+	TTGTCGTCGTCAACGGTCCC	1822
t0000936	SJC_S003433	1217	1236	+	AGGACGGAGACGTCGGGGCA	1822
t0000937	SJC_S020837	1103	1121	+	TCACCCGGCCCGGACACTG	1822
t0000938	SJC_S000000	386290	386308	+	AGGATTGGCTCTGGGGGCC	1821
t0000940	SJC_S001731	7717	7736	+	CGCACAAGATCCTGACACCT	1818
t0000942	SJC_S002388	1681	1700	+	AGTGGACATCCCTGACGGAC	1817
t0000943	SJC_S000680	406868	406885	+	ATCACGTCGGGCTCACCA	1815
t0000944	SJC_S008543	3653	3672	+	GGCGAGTTGTTCTGTAGGGT	1815
t0000945	SJC_S001277	27241	27260	+	CGATGTGAAATGGCTGGCCT	1814
t0000951	SJC_S008771	8902	8919	+	GCACACTTAAGTCGCACG	1812
t0000952	SJC_S027415	47	64	+	CGGAGACGTCGGGGCATT	1812
t0000953	SJC_S000023	131409	131426	+	GTGACTGGGATCGGGGCT	1812
t0000954	SJC_S004085	14391	14411	-	AACCCACCTTACGTCAGCTGT	1812
t0000955	SJC_S009581	2191	2209	+	AAACTCACCCGGCCCGGAC	1811
t0000957	SJC_S017931	521	539	+	GACTGATATCGAGAAGACG	1811
t0000958	SJC_S000368	233028	233047	+	CTGGCTGGTCTCTGGTGAGC	1811
t0000959	SJC_S000023	326368	326387	+	AGGAACAACTGCTTGAAGCC	1811
t0000960	SJC_S020949	3121	3139	+	GAAGACCCTGTTGAGCTTG	1811
t0000962	SJC_S020620	2277	2294	+	ATTGTGTAGTGTGTCGGA	1809
t0000964	SJC_S000023	131403	131420	+	ACCGTCGTGACTGGGATC	1809
t0000967	SJC_S005847	7492	7511	+	GAAACACTGAGAGCAACCCT	1808
t0000970	SJC_S002283	2724	2743	+	TATCTCGACTTCATGACGTC	1804
t0000971	SJC_S023519	564	584	+	GATGTCGGCGAGAGTTCTGGG	1804
t0000972	SJC_S004062	31697	31718	-	AGCGGGTCCTGTTGAGGCTGTT	1803
t0000973	SJC_S000003	1849	1866	-	AAACTCGCGACGAACCCT	1803
t0000974	SJC_S013191	718	735	+	GGAGATGTCGGCGAGAGT	1803
t0000975	SJC_S023526	1684	1704	+	GTGGCTGGGTATTGTCTGAGC	1801
t0000978	SJC_S000358	275476	275496	+	ACTATCTGCATGAACTACGCT	1800
t0000979	SJC_S000503	15419	15438	+	ATCCTGCATCTGAACACGCC	1800
t0000981	SJC_S008870	2714	2733	+	TTTTATCAACTGACTCTGCC	1799
t0000982	SJC_S026675	3477	3496	+	TCGAACTCGGACACCAACCC	1798
t0000983	SJC_S000267	46508	46526	+	GGATGGTCTAAGACAAGGA	1797
t0000984	SJC_S000161	194414	194433	+	GCTCTCACCCAGGCGGCCCG	1797
t0000986	SJC_S009581	2192	2209	+	AACTCACCCGGCCCGGAC	1797
t0000988	SJC_S018595	1790	1809	+	GGAACGCTCTTGTCGGCCCT	1796
t0000989	SJC_S000024	164167	164186	+	TCGTGTCCAGCGTAGAAGCT	1796
t0000991	SJC_S000836	474867	474885	-	AGCAAGTGTCGATCGTTCT	1795
t0000992	SJC_S001189	13016	13035	+	GAGGACATTCGTAGGTTACT	1795
t0000994	SJC_S009975	9762	9781	-	TTGATGCTACACTGGACGCC	1795
t0000997	SJC_S020653	1811	1829	+	CGAGGACCAATTGGAGGGC	1794
t0001001	SJC_S016673	2230	2248	+	AGTTGCGTATGTGAGCTTT	1792
t0001002	SJC_S004313	12069	12088	-	CAAAGACTTAGCTAGACGCC	1790
t0001003	SJC_S028122	6321	6340	+	TAAAGGTATGCAAAGGGACT	1789
t0001005	SJC_S000735	45306	45324	+	GCTCGAGTATCGTGGGACA	1788
t0001007	SJC_S001040	96865	96884	+	TCTCAATCATCGATGACTGC	1787
t0001008	SJC_S000003	836547	836566	+	GTCTACTCGGTGGTCGCAGC	1787
t0001009	SJC_S000286	44370	44389	+	ATCCTGTAGTTCCTCCGACC	1786
t0001010	SJC_S020949	3122	3142	+	AAGACCCTGTTGAGCTTGACT	1785
t0001011	SJC_S023334	828	848	+	TACAGGATGGATCTCTGGCCT	1785
t0001012	SJC_S000168	124837	124856	+	TGACCGTCTGCTGCAACTTT	1785
t0001014	SJC_S008559	37853	37872	+	TGCCTTAAATGTCGTGACGC	1784
t0001017	SJC_S018523	1885	1905	+	TCCGGGTCGATCGTGGGCGGT	1782
t0001019	SJC_S000110	401819	401838	+	AGCGGTTATCACTCTGGACT	1782
t0001020	SJC_S010296	6703	6722	+	CTGACAACACTGAATAGCAC	1781
t0001021	SJC_S000406	208538	208557	+	TTTCCGCACATTTGGCTGTA	1781
t0001022	SJC_S005847	550	569	-	CACATTACTCAAGACGCGAC	1781
t0001023	SJC_S007784	217	236	+	ATGACTCGTCGATAACTCCT	1780
t0001024	SJC_S015891	4028	4048	+	TAATGAGTCTGGTCGGCTTGT	1779
t0001026	SJC_S000575	8318	8339	-	AAACTTATCTGCGCCAACTGTT	1779
t0001027	SJC_S008771	437	456	+	GCGGTGGATCACTCGGCTCG	1779
t0001028	SJC_S001927	17679	17697	+	ACAACTATTGTAGGACGCC	1778
t0001029	SJC_S000018	29285	29304	+	ACGATTCCGCACTGTAGTCC	1778
t0001030	SJC_S009581	2192	2213	+	AACTCACCCGGCCCGGACACTG	1778
t0001033	SJC_S000531	70634	70653	+	GCCTTGTGTGTCGGCGACGG	1776
t0001039	SJC_S000096	144858	144877	+	TTGGACGATAAACTTGGCTC	1772
t0001041	SJC_S001781	17179	17197	+	AGCACATCGTCGACTCGGT	1770
t0001045	SJC_S013950	1247	1266	+	GTTGTTTACTGTACTGGACC	1769
t0001046	SJC_S003717	7198	7217	+	GCCCAGACGAACTGAAGGAT	1769
t0001048	SJC_S003622	23215	23234	+	CTGTAAGGACTCGGAGGAAT	1768
t0001050	SJC_S022634	1614	1633	+	ACTATGTCGTCTGCGTATTC	1768
t0001051	SJC_S000476	295870	295891	+	TCTGCCCAGTGCTCTGAATGTC	1768
t0001052	SJC_S000024	738194	738213	-	CGGCTGTAGACTTTTATTGC	1767
t0001055	SJC_S000485	136380	136400	-	AAAGGCGACTGTATCTCTACT	1766
t0001056	SJC_S004085	14040	14059	-	CCTGGGGCTGTTTTTGACTT	1766
t0001057	SJC_S000622	71981	72001	+	CTGCTGCATCTCTGAAACGCT	1765
t0001059	SJC_S001040	95977	95996	+	GAACGATCGCCAACCAGACC	1765
t0001060	SJC_S020430	1096	1113	+	ACCAGGGGAATCCGACTG	1764
t0001061	SJC_S023840	989	1014	+	GCCCAGTCGGCGCGTGAAGACCGCCT	1764
t0001062	SJC_S000485	136380	136399	-	AAGGCGACTGTATCTCTACT	1764
t0001063	SJC_S022708	334	361	+	ATTCCTTTTGGTGTCTGGACTGGACTAT	1763
t0001066	SJC_S009581	2194	2213	+	CTCACCCGGCCCGGACACTG	1761
t0001067	SJC_S010439	597	616	+	ATATCTGCAGATTCCTGTTG	1761
t0001068	SJC_S000470	176371	176391	+	ATCGATTATACTTAGACGCCT	1761
t0001070	SJC_S008455	59802	59819	+	AACGCTGCGTGTGTCGGT	1761
t0001072	SJC_S003298	10099	10117	+	CCGGATCTGGACGGCGCCC	1760
t0001073	SJC_S000227	138688	138708	+	ATAATCACCGGTAGGACGCCT	1760
t0001076	SJC_S004062	31155	31175	+	ATCCTAGATCGTAAGAGTGCT	1759
t0001078	SJC_S007973	17319	17336	+	GGGTGCTGTGAGCTTGCT	1757
t0001079	SJC_S001927	17678	17697	+	GACAACTATTGTAGGACGCC	1757
t0001080	SJC_S000266	164608	164627	+	AATATACGATACCGATGTCT	1757
t0001082	SJC_S000684	53218	53237	-	ACTTCCAACTTCGAACGCCA	1756
t0001083	SJC_S000096	144858	144878	+	TTGGACGATAAACTTGGCTCT	1756
t0001084	SJC_S000078	66171	66188	+	GACGTGGCTGTATAGACC	1756
t0001085	SJC_S018150	1519	1536	+	ATTCAACCAAGCGCGGGT	1755
t0001087	SJC_S000018	886906	886924	+	CGTATGACATCTGAAACCT	1754
t0001094	SJC_S004085	14606	14625	+	ACTCGGGATCGTCGCGCAAA	1751
t0001095	SJC_S020095	556	576	+	AAACGTTCGGTTAAGGTGCCT	1750
t0001096	SJC_S000081	264702	264721	+	TCAGTCATCGTTGGAGAGGC	1750
t0001097	SJC_S000419	2285	2304	-	TTCTTTGACACTGAATGACT	1750
t0001098	SJC_S027421	1519	1538	+	CCGGGACAGAATCCGGCGCC	1750
t0001100	SJC_S000192	547264	547282	-	ACTGGCGTCGGAGTGGTTC	1749
t0001101	SJC_S000179	57358	57377	+	AGTACTTGGAACTTGGGCGT	1749
t0001102	SJC_S000398	126783	126803	+	ACTGTTGCCTATCGCCGCTGT	1748
t0001103	SJC_S018595	1788	1806	+	CCGGAACGCTCTTGTCGGC	1748
t0001104	SJC_S026675	3029	3048	+	ATGTCTTGGTCGTCGTTTCC	1748
t0001105	SJC_S000902	91652	91671	+	TGAACGGGACAGTTAGGACT	1746
t0001106	SJC_S018440	855	873	+	ATTGCAACGGTACATTGTG	1746
t0001110	SJC_S018317	1336	1353	+	CGAGGTGGAGAAGGGTTC	1742
t0001111	SJC_S023255	713	732	+	CGGTCTAGGAATACTGAGGC	1741
t0001114	SJC_S024539	2860	2877	+	GTCGGAGTGGCCGAGCGG	1740
t0001115	SJC_S020145	671	688	+	GGTTCTCGTCCGATCACC	1740
t0001116	SJC_S020949	3121	3143	+	GAAGACCCTGTTGAGCTTGACTC	1740
t0001117	SJC_S000586	237741	237760	+	CCAGTCGGATTATTGTGCCT	1740
t0001122	SJC_S011733	56	75	+	TTGGACGTGATCTACTAGCC	1738
t0001123	SJC_S020653	1440	1458	+	CCCGCAAGGGGACGGGTGC	1737
t0001125	SJC_S004062	36424	36442	+	TGGCCCGAAAGGGTTGGGC	1736
t0001128	SJC_S012123	2116	2134	+	ACCTGACCCGTCTTGAAAC	1735
t0001129	SJC_S000845	105072	105091	+	CTCCGTCCTCGAACTCCTGT	1735
t0001132	SJC_S000264	365072	365090	+	GTAAAACGGATCTGACTGC	1732
t0001133	SJC_S026508	6465	6485	-	TTGGCTACCCATCGTTCGACT	1732
t0001135	SJC_S000211	184259	184278	+	ACGCGGATGGGTACTATGCC	1732
t0001137	SJC_S026062	1611	1630	+	AGTAGTAACTTATGAGTCCT	1731
t0001138	SJC_S018784	1106	1124	+	GGCTACCACATCCAAGGAC	1730
t0001140	SJC_S000598	50643	50662	+	GATTCAAGCCAAGAACTGCC	1728
t0001141	SJC_S004957	6135	6154	+	GGGTGGCAACCGACGTGGAC	1728
t0001142	SJC_S000020	720688	720707	+	GCTTTCACCCAGGCGGCCCG	1728
t0001144	SJC_S020461	1430	1450	+	GGGGCGAAAGACTAATCGAAC	1727
t0001145	SJC_S000033	2781	2801	+	TGGCCACAGGAGTTCGAGGAC	1727
t0001146	SJC_S000026	679318	679338	+	CCTATGTTCCAGAACCTGCCT	1727
t0001147	SJC_S000486	180983	181002	+	TTCCTACGTTCAGTAAGCCT	1726
t0001148	SJC_S004427	8806	8825	+	GTTCCAGGTTAATGTAGGGC	1726
t0001150	SJC_S000035	65082	65101	+	GTCCACGGTCTGTTGTTACT	1725
t0001153	SJC_S020949	3121	3140	+	GAAGACCCTGTTGAGCTTGA	1724
t0001154	SJC_S000110	401837	401857	+	CTTTGAATCCAGCGACCCGAG	1724
t0001155	SJC_S019888	1169	1187	+	ACCAAGCGTTGGATTGTTC	1724
t0001156	SJC_S000110	401857	401876	+	GTTCGAGTCTCGGCGAGGCC	1723
t0001158	SJC_S000449	21312	21330	+	GTTACTTCAGGACTGGCCT	1722
t0001159	SJC_S000902	91652	91670	+	TGAACGGGACAGTTAGGAC	1722
t0001161	SJC_S023519	631	653	+	GGCTTGTCCGGAGATAGGGGGCT	1720
t0001162	SJC_S020509	319	339	+	CACGCTCGACTACTTCACTCT	1719
t0001163	SJC_S000161	194417	194434	+	CTCACCCAGGCGGCCCGG	1719
t0001164	SJC_S018659	786	805	+	TAGGTGGGAGCTGAGTGCCT	1719
t0001165	SJC_S020430	1098	1116	+	CAGGGGAATCCGACTGTCT	1719
t0001166	SJC_S000358	277928	277947	+	ACTTAGAGAAACCGGCGGCC	1718
t0001167	SJC_S022639	162	179	+	AGCGAGCCTGGAAACCTG	1718
t0001169	SJC_S000363	145226	145244	+	GAGCCAAGTTTATCGTCCA	1717
t0001171	SJC_S000130	13060	13079	+	GCTTCCTGGTCTGTAGTTCC	1717
t0001172	SJC_S000010	258575	258593	+	AGTGAGAACCTTGAAGGCC	1716
t0001173	SJC_S020145	675	692	+	CTCGTCCGATCACCGAAG	1715
t0001177	SJC_S000752	168687	168706	+	GTTACATCGTCGTCATGCAC	1714
t0001179	SJC_S000110	401836	401857	+	ACTTTGAATCCAGCGACCCGAG	1714
t0001180	SJC_S003433	1216	1235	+	GAGGACGGAGACGTCGGGGC	1713
t0001181	SJC_S020892	1902	1920	+	GCGACCCGTTCTGAAGACC	1712
t0001182	SJC_S020892	1068	1091	+	GTTGCGTCAAGCGGTTGTATTTCC	1712
t0001183	SJC_S014378	406	425	+	TTTAGACTCAGACCATGCCT	1711
t0001184	SJC_S002065	11337	11358	-	TCAAGAACGCTGACACCTACTT	1711
t0001185	SJC_S002785	117	136	+	TACTCTACTTGTCTCTGCCT	1711	novel-miR-8
t0001188	SJC_S000358	275480	275499	+	TCTGCATGAACTACGCTACC	1709
t0001189	SJC_S004085	14392	14411	-	AACCCACCTTACGTCAGCTG	1709
t0001191	SJC_S020145	670	689	+	CGGTTCTCGTCCGATCACCG	1708
t0001195	SJC_S028161	1433	1452	+	CCCTGAACTGCTGCAACGCC	1706
t0001196	SJC_S000015	674447	674466	+	CATGCTACGTTCAACACTGT	1706
t0001197	SJC_S026675	3115	3134	+	GGATTCGGACCGCTGCGACT	1706
t0001199	SJC_S017306	652	669	+	TGGAGGACCGTAGCGATT	1705
t0001200	SJC_S000399	71377	71394	+	TCAGAAGGCTGCGTGTTC	1705
t0001202	SJC_S004106	38335	38355	+	CCCACTGTGAACATCAACACT	1705
t0001203	SJC_S000011	635206	635225	-	CCGACTCTGTGTAGACTACC	1705
t0001204	SJC_S023840	865	890	+	CGGAGGATGGGTTGTCCAGGTCGTCT	1704
t0001207	SJC_S000350	79493	79512	+	GAAGGACACGACATGCCACT	1704
t0001208	SJC_S017931	519	541	+	TCGACTGATATCGAGAAGACGAC	1704
t0001209	SJC_S000063	17374	17393	+	TTGACGGTCATGTTTCGCTC	1704
t0001211	SJC_S004313	13523	13543	+	ATGCTGCTGAGTGATCGTTCT	1702
t0001213	SJC_S000035	163126	163147	+	CAGACGTATGGCGTCGTCGGTT	1702
t0001214	SJC_S000257	143565	143583	+	AGCGGAAAACGAAGAACCT	1701
t0001215	SJC_S000521	65712	65731	+	CGTTCTCAAGGTCATCGGTC	1700
t0001216	SJC_S000287	22225	22245	+	ATCTGACTGGTCTCAATCCCT	1700
t0001217	SJC_S000252	32841	32860	+	GCCGTAAAGTAGAACAGGAC	1700
t0001218	SJC_S000586	162764	162784	+	TTGTTACTTCAGGACTGGCCT	1699
t0001220	SJC_S000680	382138	382160	+	CTGTGCCTGTTACATTCTGTGAT	1699
t0001221	SJC_S001913	8289	8309	+	TTGGGACATGTGTTACGCATT	1698
t0001222	SJC_S000033	701400	701419	+	TCACAATTGGTGTCGCTGTC	1697
t0001223	SJC_S003298	10097	10116	+	ATCCGGATCTGGACGGCGCC	1697
t0001225	SJC_S002475	10094	10114	+	CTTAAATGTCGTGACGCGTCT	1696
t0001226	SJC_S022597	437	456	+	AACATCGACATCTTGAACGC	1695
t0001229	SJC_S004313	13411	13430	-	GCTATTGTGTCGAGGCTGCC	1695
t0001230	SJC_S000166	205094	205113	+	AGTAAACTCGAACACTGCCC	1694
t0001231	SJC_S000046	120845	120862	-	ATGCAAAACTGCGGGCCA	1694
t0001233	SJC_S000664	24730	24751	+	TGACTAGAAAGTGCACTCACTT	1693
t0001234	SJC_S017326	806	825	+	TAGAAAAACAGTTAGGCGAC	1693
t0001235	SJC_S000449	21313	21330	+	TTACTTCAGGACTGGCCT	1693
t0001236	SJC_S009388	2675	2695	+	AGGGACAACTGCTTGAGGCCT	1693
t0001237	SJC_S024539	2860	2878	+	GTCGGAGTGGCCGAGCGGT	1692
t0001238	SJC_S000024	164196	164215	-	ACCGCATCTATTAACACTGT	1690
t0001240	SJC_S000236	289426	289445	+	GTTATAAAACATGGTCGGCC	1689
t0001241	SJC_S001822	37630	37649	+	TTAACATTGTGACTCTTGCC	1688
t0001242	SJC_S003626	10944	10963	+	TCAAAGAGCTCCATAACGCC	1688
t0001243	SJC_S020145	665	686	+	AACACCGGTTCTCGTCCGATCA	1688
t0001244	SJC_S002613	31868	31887	+	AGAACAACTGGACCACACCA	1688
t0001245	SJC_S000621	151529	151548	+	AAAGTAAAACGGATCTGACT	1688
t0001247	SJC_S012123	2155	2173	+	TGTGCGCGAGTCATTGGGC	1687
t0001249	SJC_S001033	122583	122602	+	AACCATTTTAACTCTGCCCT	1687
t0001253	SJC_S000383	436671	436694	+	GAGGTAGTTAGATGTACGACTGTT	1686
t0001254	SJC_S000268	74617	74636	+	AGCACTGTTAGAATGGATCC	1686
t0001256	SJC_S000452	34678	34695	+	ACATGTCGCCAACTGTCC	1685
t0001257	SJC_S000769	22846	22865	+	TGCTGGAGGAACCTTGGACG	1685
t0001258	SJC_S008091	9737	9756	+	CGCTCGACTACTTCACTCCC	1684
t0001259	SJC_S000836	474606	474625	+	TGATCTAAGACCCAGTGGAC	1684
t0001261	SJC_S018324	365	383	+	GGTTGGGTCGGCAGGTGAC	1683
t0001266	SJC_S013950	1220	1239	+	AACCCTGGATCGTTTACAAC	1682
t0001268	SJC_S026307	3356	3375	+	TGCACTACCCTCGCTGTCTG	1681
t0001273	SJC_S000192	709919	709938	+	GATTCCTCTGTAGTTCTCGC	1680
t0001275	SJC_S019735	1098	1115	+	GCCACGCCTGTCCGAGGG	1679
t0001276	SJC_S000134	64957	64975	+	TGAAGAACAACAATTGGAT	1679
t0001277	SJC_S009203	8136	8155	+	CTCCGTCATCTGAATAGACC	1679
t0001278	SJC_S021895	17	39	+	GCGACGGCTAACTCAGAACTGGC	1679
t0001279	SJC_S000110	401840	401857	+	TGAATCCAGCGACCCGAG	1678
t0001280	SJC_S000464	64238	64256	+	CCCCCAAAATCGTCTCAAC	1678
t0001282	SJC_S018764	839	856	+	ACCCTGACCTCGGATCAG	1677
t0001284	SJC_S020145	668	687	+	ACCGGTTCTCGTCCGATCAC	1676
t0001286	SJC_S026675	3023	3042	+	TTTAAAATGTCTTGGTCGTC	1676
t0001287	SJC_S000215	15403	15422	+	ACAACTTCGTTAGACTTCCT	1675
t0001288	SJC_S022914	718	738	+	ACTGGTCCTCTGTGCTCGTTC	1675
t0001289	SJC_S011418	7056	7075	+	CGTCCTCGAACTCCTGTGGC	1674
t0001290	SJC_S005899	744	764	+	AACCACCATTGTAGGACGCCT	1673
t0001294	SJC_S009388	2676	2695	+	GGGACAACTGCTTGAGGCCT	1673
t0001295	SJC_S007818	8221	8240	+	TGCCCCACTCTCACTCCACT	1673
t0001296	SJC_S000212	46942	46961	+	CGGACCGATGACCTTGAGAA	1672
t0001297	SJC_S001012	36628	36647	+	TTTTCGACCGGTCTGAATGC	1671
t0001299	SJC_S001637	500	519	+	TTTACAATTGGTGTCGCTGC	1670
t0001301	SJC_S018523	1884	1902	+	ATCCGGGTCGATCGTGGGC	1670
t0001302	SJC_S008559	33855	33874	+	TTAGAACCCCTGCAGCGCCC	1669
t0001306	SJC_S011325	220	239	+	CAAACATGCGTCGTGACGTT	1668
t0001308	SJC_S020145	727	746	+	GGTGACCGGCTGGGAATACC	1667
t0001309	SJC_S004427	8826	8844	+	AAACTAAGAACTCATGACT	1667
t0001310	SJC_S000208	53324	53343	-	CCGAAAAGTAAACTGTAGCT	1667
t0001312	SJC_S020145	692	710	+	GTTAAGCAACGTTGGGCCC	1666
t0001313	SJC_S001942	14850	14869	+	GTCCTGAGGTCGTTGTAGGC	1665
t0001314	SJC_S000046	120776	120795	-	CATTCTCGGTTGTAGTGACT	1665
t0001315	SJC_S026340	2591	2608	-	AGCAGCCGGACTTCTGAT	1665
t0001316	SJC_S000836	475163	475182	+	TCCGCCCATTGTCCTTGCAA	1665
t0001317	SJC_S004990	437	456	-	TTCCAATAAACAGCGTGACT	1664
t0001319	SJC_S005877	4116	4135	-	TCCTCTAAGTTGGATCGCCT	1663
t0001321	SJC_S019888	1167	1187	+	TCACCAAGCGTTGGATTGTTC	1662
t0001322	SJC_S018595	1793	1810	+	ACGCTCTTGTCGGCCCTT	1662
t0001324	SJC_S022914	401	420	+	TGACGATCCGCGTTGGTTCT	1661
t0001325	SJC_S001700	28203	28222	+	GGTAGCGAAGCATATGGGAC	1661
t0001326	SJC_S000902	103891	103911	+	TCTGCAACAATGGACTGGCCT	1660
t0001327	SJC_S020949	3120	3138	+	AGAAGACCCTGTTGAGCTT	1660
t0001331	SJC_S007724	9052	9070	+	TCTCATTAGCTGTGCAACT	1658
t0001332	SJC_S000163	327197	327217	+	ATTAACCTTGTACAAGCTCTT	1658
t0001336	SJC_S018848	1026	1045	+	GGAAGGGTTCGATAGAGGAC	1656
t0001338	SJC_S000464	45214	45233	+	TGACCTTCGTCTCGCGGACC	1655
t0001339	SJC_S000026	124536	124554	+	CCATGATTGTAGCTCTGCT	1655
t0001340	SJC_S002529	54261	54281	+	TAGTCTCACTCACATTCGGAT	1654
t0001342	SJC_S023367	323	343	+	ATGTCTAACTACCGAATGCCT	1653
t0001343	SJC_S000533	243122	243141	+	TCGATACTGATTACTCACCC	1652
t0001345	SJC_S000257	144048	144066	+	GTTGGACACTGATGGGACC	1652
t0001346	SJC_S001753	45772	45792	+	CTTGGCTAGAATTCGGGAACT	1652
t0001348	SJC_S005877	3990	4009	-	GTGTGATTTCCAGGCGGACT	1651
t0001349	SJC_S005877	3942	3961	+	TCACCGCTAAGGTAATGGGC	1651
t0001350	SJC_S005847	7533	7552	+	AGGACGGTGTTATGGAGAGC	1650
t0001351	SJC_S005847	379	398	-	TATCGGCCTGTCTCGCTGGA	1650
t0001352	SJC_S001052	73552	73571	+	TGGCTACCCATCGTTCGACG	1649
t0001354	SJC_S018205	2448	2470	+	GCTCGAGCGTTGGACCTATACCG	1649
t0001355	SJC_S026232	200	220	+	TTCACAATTGGTGTCGCTGCT	1649
t0001357	SJC_S001331	11829	11848	+	CGTCTGTTGCAACTATGCTC	1648
t0001359	SJC_S000447	126484	126503	+	GAGATGTGAGAACCAGGAGA	1648
t0001360	SJC_S000470	319318	319335	-	GTGAGCTCTCGCTGGCCC	1648
t0001361	SJC_S000779	26241	26260	+	TTACCGTCTTTTACTTTCTG	1647
t0001362	SJC_S000057	467703	467721	+	TTGACAACTGGGCTGAGCC	1647
t0001363	SJC_S016081	1119	1139	+	GCGCGACGGCTAACTCAGAAC	1647
t0001364	SJC_S000878	16986	17006	+	CACGCAGGAGAACGAAGAACT	1646
t0001365	SJC_S022708	334	353	+	ATTCCTTTTGGTGTCTGGAC	1646
t0001366	SJC_S018324	478	498	+	GTGCTTTGTCCTTCGGGCATT	1645
t0001367	SJC_S000878	16152	16171	+	TTTGTCCGTGACTTTGCATC	1645
t0001369	SJC_S000267	46646	46665	+	GTCTCAGCGAAGTCGGTTAA	1645
t0001371	SJC_S003656	4005	4022	-	GAATAGGTAGTTGACAAC	1644
t0001373	SJC_S000585	192495	192514	+	TGAGAGTTATGTCGGAAGCT	1644
t0001374	SJC_S006741	899	919	+	AGCAATGCTGTCGTTAGGAAT	1644
t0001375	SJC_S000185	234216	234235	+	AACCATGTCTTCGTCTGACT	1644
t0001377	SJC_S002480	7247	7266	+	TCGGAGTGTACGGTGGACCC	1644
t0001378	SJC_S018933	1116	1134	+	CTGGACTCTGATCCGGGTC	1644
t0001379	SJC_S007724	21732	21751	+	CTTCAGTTCGTCTGGGCTGC	1644
t0001380	SJC_S018764	844	864	+	GACCTCGGATCAGACGTGATT	1644
t0001381	SJC_S017306	639	657	+	GAGGAAACTCTGGTGGAGG	1643
t0001382	SJC_S011183	1340	1359	+	GTGACGTAGCGAGACAGCTT	1643
t0001383	SJC_S013950	1248	1267	+	TTGTTTACTGTACTGGACCT	1643
t0001384	SJC_S000711	18029	18049	+	AGGGGTAAGCCTATCAGGACT	1643
t0001385	SJC_S003656	3297	3316	+	TTCCAACAGCTGTAGCATCT	1643
t0001386	SJC_S000267	46322	46341	-	AACCGACTGTTGGCTATCCT	1643
t0001388	SJC_S000046	123687	123706	-	GAAAGGTAGTCGGGAACTCT	1642
t0001389	SJC_S005847	7430	7449	+	GAGGGAGGCGATCAAAAGAC	1642
t0001390	SJC_S005847	7135	7154	+	TAACGAATGAGAGCCAAACT	1642
t0001391	SJC_S018595	1789	1806	+	CGGAACGCTCTTGTCGGC	1641
t0001392	SJC_S000271	72193	72212	-	GGCCACAAGAGTTCGAGGAC	1641
t0001394	SJC_S000199	481025	481044	+	AGAACTGTAGAATCCAAACT	1641
t0001395	SJC_S018317	1319	1340	+	GTGAGAACCTTGAAGGCCGAGG	1640
t0001396	SJC_S020631	435	455	+	CTCGATTATACTTAGACGCCT	1640
t0001398	SJC_S000265	284451	284468	+	GCGGCTTATGCTGTGCCT	1640
t0001401	SJC_S002533	28889	28908	+	TCTGAATCTAAACATGTGCC	1638
t0001402	SJC_S004939	7390	7409	+	TTGATTGGAGTATTTGGACT	1638
t0001407	SJC_S000097	62571	62590	+	TTTCCTTTTCCTATTCTGAT	1637
t0001408	SJC_S022571	1180	1199	+	GGAATCTTCATCTCGTACCG	1636
t0001409	SJC_S003830	14296	14317	+	TTCACCTCGTCTGAACTGCATT	1636
t0001410	SJC_S004427	9114	9133	+	ATTACGGAATCGATTGTGAC	1636
t0001411	SJC_S013437	35	54	+	TACCCCAAAATCCTCGTGAC	1636
t0001413	SJC_S003609	11308	11327	+	GTCCCTAGGTATGTAGCTCC	1635
t0001416	SJC_S020295	556	576	+	AAACGCGATAATAACTCATCT	1635
t0001418	SJC_S000700	45330	45347	-	GATTCTTCGATGTCGGCT	1633
t0001423	SJC_S000024	164120	164139	+	CCTCTCAAGATTAATCGGCT	1632
t0001425	SJC_S011418	7060	7079	+	CTCGAACTCCTGTGGCCACG	1631
t0001426	SJC_S000085	329043	329062	+	TCTGAATCTACACATGTGCC	1631
t0001427	SJC_S000003	1271477	1271496	+	CTGACGGACATCACTTGAAG	1631
t0001428	SJC_S004141	30017	30036	+	ATTAGAAAGATGAGCGGCCT	1631
t0001429	SJC_S000414	12460	12481	+	ACAAGAAGCTCGAACAGCCTTT	1631
t0001430	SJC_S026675	2783	2802	+	GACACAACAGTCTGAGACTC	1631
t0001432	SJC_S020395	935	957	+	GGTGAGATCCTGTTGCCTTGCTC	1630
t0001435	SJC_S000046	119754	119773	-	ACCGAAATCCATTCTGACTG	1629
t0001437	SJC_S004062	32774	32793	+	GTTCCACCGTTCGACTGAAT	1629
t0001438	SJC_S002283	2757	2776	-	CATTTGGCTGTAGTGAATCC	1628
t0001439	SJC_S000474	53666	53685	+	CTCACCGGATCATACTACAC	1628
t0001441	SJC_S028161	1309	1328	+	CAGTCGAAGCTGTCTCGCTA	1628
t0001442	SJC_S000001	925810	925830	-	TAAATGCATTTTCTGGCCCGT	1627	sja-miR-277
t0001444	SJC_S000407	103122	103142	+	CGAATGACTGTGCTTGGATCT	1627
t0001445	SJC_S003298	10098	10117	+	TCCGGATCTGGACGGCGCCC	1627
t0001448	SJC_S001657	12786	12805	+	TTGTGACGTAAATTAGGACC	1626
t0001449	SJC_S000043	68876	68895	+	ATTTCATCGGACACCAGACC	1626
t0001450	SJC_S000696	61980	62000	+	AGTCAGTTACAACGTAGAACT	1625
t0001452	SJC_S000322	18148	18167	+	AATTTTAGGAGTGTCAGACT	1624
t0001454	SJC_S020332	729	747	+	AGTTCTGGGAAGAGTTCTC	1623
t0001455	SJC_S000160	26676	26694	+	GATGGACTGTCTTAGGACC	1623
t0001461	SJC_S002283	1918	1936	-	TGAGTCTGATGTAAATTCT	1621
t0001462	SJC_S000803	3159	3178	+	CGGTATCTGTAGACAGTGGC	1620
t0001465	SJC_S001927	17677	17697	+	AGACAACTATTGTAGGACGCC	1619
t0001466	SJC_S000070	369084	369103	+	AGAACTACTGCAAACATCCT	1618
t0001467	SJC_S001590	32629	32648	-	AGAGTGCTGTAGCTTTCGGC	1618
t0001468	SJC_S000235	171720	171740	+	TTTCATTTCATCTGAGCTGCT	1617
t0001470	SJC_S002498	22274	22293	+	CTTAGGACCGATGTCACCCG	1616
t0001471	SJC_S000104	202904	202923	+	CCTCGGAAAACCAGCATCTG	1615
t0001473	SJC_S007779	9075	9092	+	GGCGCTGTGGGATGAACC	1615
t0001474	SJC_S000063	50793	50812	+	CTCCGCACGGATTCGGACCG	1615
t0001481	SJC_S020145	673	691	+	TTCTCGTCCGATCACCGAA	1612
t0001482	SJC_S000966	144112	144130	+	GTTGCGTCAAGCGGTTGTA	1611
t0001483	SJC_S000018	886905	886924	+	TCGTATGACATCTGAAACCT	1611
t0001485	SJC_S018265	1325	1345	+	CGGCAGGTGACTCTTTGGTTC	1609
t0001488	SJC_S001517	481	500	+	CTGTTAACCGAAAGGTTGGT	1609
t0001490	SJC_S004085	14454	14473	+	GAAACCTTCGTAATGGACTC	1608
t0001491	SJC_S000694	83750	83770	+	ATCTTTCACCTCGTCTGAACT	1608
t0001492	SJC_S001563	106298	106318	+	TTCTCCATGATTCTGAGCGCT	1608
t0001494	SJC_S000192	84859	84878	+	CGACTCGATACTGATTACTC	1608
t0001495	SJC_S000369	122849	122868	+	CCGTCGCCAACTGTTATGAC	1607
t0001496	SJC_S022345	1245	1265	+	GAGACGTCGGGGCATTCCTTT	1607
t0001498	SJC_S000752	168688	168707	+	TTACATCGTCGTCATGCACC	1606
t0001500	SJC_S023287	661	683	+	AAAAGGTGTTGGTTGGTCCAGAC	1605
t0001501	SJC_S000219	17934	17954	+	AAGCGACTGTTTAGGCACCCT	1605
t0001502	SJC_S000163	199263	199282	+	CCACGTTAGGCGATGTCTCT	1604
t0001508	SJC_S000092	120416	120435	-	ATGACGCTGAACTTTGCTCC	1603
t0001509	SJC_S001003	8479	8498	+	CCGTAGCTCGCCGTACCATG	1602
t0001511	SJC_S000110	398257	398278	+	CTCTGAATCCAGCGACCCGAGT	1602
t0001514	SJC_S000628	127007	127026	+	CAGCCCAATTGTCAATGACT	1601
t0001515	SJC_S019580	1118	1136	+	AAAGCGAATGATTAGAGGC	1600
t0001516	SJC_S000485	136029	136049	+	CCCAACTGTCTCATGAGCTTT	1600
t0001517	SJC_S002284	32591	32609	+	GGAAAAACGGATTGGACCT	1600
t0001522	SJC_S001694	116382	116401	+	AAACATAGCTCGTCGAGGCA	1599
t0001523	SJC_S001022	140279	140298	+	AGTACAACTGCTTGAAGCCT	1599
t0001524	SJC_S000025	167416	167436	+	GACGGACGAAATCTCAGCACT	1599
t0001525	SJC_S015320	2675	2694	+	TCTAAACTCGCCGTTGGAGC	1599
t0001527	SJC_S022495	485	503	+	CCATGGGTCAGGCGGTCCT	1598
t0001531	SJC_S001517	478	501	+	CGGCTGTTAACCGAAAGGTTGGTG	1597
t0001532	SJC_S011609	1165	1184	+	CTCTCCACACTGAAAGCACC	1597
t0001533	SJC_S007779	9074	9091	+	TGGCGCTGTGGGATGAAC	1597
t0001534	SJC_S000000	386289	386307	+	AAGGATTGGCTCTGGGGGC	1596
t0001535	SJC_S000110	398253	398275	+	TGGACTCTGAATCCAGCGACCCG	1596
t0001537	SJC_S000000	790347	790367	+	ACAGTAGCTCTCAATAAAACT	1595
t0001538	SJC_S000618	87130	87159	+	GCGACCGTGGTGTAGCGGTTATCATGGCTG	1595
t0001539	SJC_S000355	439883	439902	+	AGGGAGTGAAGTAGTCGAGC	1594
t0001540	SJC_S023840	863	888	+	GTCGGAGGATGGGTTGTCCAGGTCGT	1594
t0001543	SJC_S009975	8995	9014	+	TTGTCTAATCGTCGACTGGC	1593
t0001545	SJC_S009976	12083	12102	+	TTTATTAAGTCGACAGTTAA	1592
t0001548	SJC_S000036	503341	503360	+	AAGATGACTGTTGGAGAACT	1591
t0001550	SJC_S000503	13748	13767	+	GAAGAGATCGAAATTGAGGC	1591
t0001551	SJC_S000476	295872	295891	+	TGCCCAGTGCTCTGAATGTC	1590
t0001552	SJC_S000024	163351	163369	+	CTCATAATGTGTGTAGACC	1590
t0001554	SJC_S000052	19112	19131	+	GGGACTGGAACATTCGAGGA	1589
t0001555	SJC_S000110	398252	398269	+	CTGGACTCTGAATCCAGC	1589
t0001557	SJC_S000419	915	934	-	CATCGTCTGCCTACTTGCCT	1588
t0001559	SJC_S000267	45981	46000	+	CCGTGGGATACAAAAGAGCC	1588
t0001560	SJC_S002352	12769	12788	+	CTCGTAAACTCATCCCACCT	1587
t0001561	SJC_S004476	5819	5836	-	TGGTAAAAAACTATGACC	1587
t0001562	SJC_S027626	2471	2491	+	TTTCGAAGATAGTGCTGAGCT	1586
t0001563	SJC_S024916	628	646	+	TCGGGAGAAGGATTGGCTC	1586
t0001564	SJC_S011418	7062	7081	+	CGAACTCCTGTGGCCACGGA	1586
t0001566	SJC_S019888	1169	1194	+	ACCAAGCGTTGGATTGTTCACCCACT	1586
t0001568	SJC_S000077	681397	681416	+	ATTACTGGGTCTGTCGAACC	1585
t0001569	SJC_S010873	2276	2296	+	TAACTATGCTGGCACACTACT	1585
t0001570	SJC_S000769	22846	22864	+	TGCTGGAGGAACCTTGGAC	1584
t0001573	SJC_S005746	2116	2135	+	TGACGAACCGACTGATACCT	1583
t0001575	SJC_S000591	168976	168995	+	TCGAGATAGTCGATAGGATT	1580
t0001576	SJC_S020155	1215	1234	+	TCGGACGTTTAACAAAGACT	1580
t0001577	SJC_S001755	156756	156775	+	TTCCAAAGTAGGCTGTTGCT	1579
t0001578	SJC_S001590	39943	39962	+	CCTTCGACTGTGTGTAGACT	1578
t0001579	SJC_S005165	1531	1550	+	TGCTTAAAATCTCTTGGACT	1578
t0001580	SJC_S000015	571017	571036	+	TACAAACTATAGACTCACCT	1578
t0001583	SJC_S001775	79608	79627	+	CTGACTGGTCTCAATCCCTG	1577
t0001586	SJC_S019888	1174	1191	+	GCGTTGGATTGTTCACCC	1576
t0001587	SJC_S001562	24759	24778	+	GGTACGGCAGTCACGCGGAC	1575
t0001590	SJC_S000573	65299	65319	+	CCGAAAAGGTTTGTCACCTGT	1574
t0001591	SJC_S000096	147212	147231	+	CCTCAGTATACGTCGTGCCT	1573
t0001592	SJC_S000419	846	866	-	TTTAATTGCTTATCTGACTGA	1572
t0001594	SJC_S007787	18193	18212	+	TTAAAACGACTATTGGGGCT	1572
t0001598	SJC_S000795	58433	58453	+	GTATCGAGTATGAATTCGCCT	1571
t0001601	SJC_S024318	848	866	+	GGGACTCAATTGAGGCTCC	1570
t0001602	SJC_S001590	32255	32274	+	AAACTGGAAGATATTAGACG	1570
t0001603	SJC_S000085	330057	330076	+	CGGACAGCTCACAAGCGACT	1569
t0001605	SJC_S000521	65956	65975	-	CAAACGGACGGTTTTTGCAC	1568
t0001607	SJC_S003656	3296	3316	+	TTTCCAACAGCTGTAGCATCT	1568
t0001614	SJC_S004062	31696	31715	-	GGGTCCTGTTGAGGCTGTTG	1566
t0001616	SJC_S000153	2808	2827	+	TTATCCGGTATATTGTAGAC	1565
t0001618	SJC_S000211	84226	84246	+	GTTTCAAAGAAAGAAGGCTGT	1564
t0001620	SJC_S008167	2993	3013	+	TTGTTTTCAGACTGGATGCCT	1564
t0001629	SJC_S011194	113	134	+	ACAGACCGTGAAAGCGTGGCCT	1560
t0001633	SJC_S000065	171964	171984	+	TTACGATCATCGTGTGGGCCT	1559
t0001637	SJC_S000184	296821	296840	+	CGGTACGAGATGAAGATTCC	1558
t0001638	SJC_S004085	14389	14408	-	CCACCTTACGTCAGCTGTGA	1558
t0001640	SJC_S020291	1844	1865	+	GGTGGCCATGGAAGTCGGAAAC	1556
t0001641	SJC_S023519	562	590	+	GAGATGTCGGCGAGAGTTCTGGGAAGAGT	1556
t0001642	SJC_S001775	99414	99433	+	TTTCCATGTATGTCGTGCTC	1555
t0001644	SJC_S000836	475173	475192	-	ACCCCGTTCATTGCAAGGAC	1555
t0001648	SJC_S027102	1091	1112	+	GGACGGCATCTTTACTTTGAAC	1554
t0001649	SJC_S000114	88394	88414	+	TTGAGAAGGCTATAGGAAATT	1554
t0001650	SJC_S000629	130876	130894	+	CCCACTGTGAACATCAACA	1553
t0001653	SJC_S000316	76887	76907	+	CCGGAATATAGTAGCACTTCT	1552
t0001655	SJC_S009975	8960	8979	+	ATTCTCGTCGTGTTGTAGAA	1551
t0001657	SJC_S020430	1093	1112	+	CGGACCAGGGGAATCCGACT	1550
t0001659	SJC_S023502	2623	2643	+	GTTGCGTCAAGCGGTTGTATT	1549
t0001661	SJC_S000036	503339	503360	+	TGAAGATGACTGTTGGAGAACT	1548
t0001668	SJC_S022495	774	796	+	CGGCCCGGACACTGTGAGGATTG	1546
t0001669	SJC_S005843	9982	10001	+	TCCCGAGGACTGTCACCTTC	1545
t0001672	SJC_S000513	111051	111071	+	AAGTTGGATTGTGACTGGTAA	1543
t0001674	SJC_S000980	18860	18879	+	CACCCGACACGATTGAACTC	1542
t0001677	SJC_S007724	10823	10842	+	TCCTTGACTGTGACTTGGCA	1541
t0001678	SJC_S020095	1522	1539	+	TCAGATACGTGTCGGTCC	1541
t0001680	SJC_S004231	458	477	-	AGGCTATTTGGGATTTGGAC	1540
t0001682	SJC_S000358	278289	278308	+	CCGGAAGAAGAGAGTAGAAT	1540
t0001684	SJC_S000011	635202	635220	-	TCTGTGTAGACTACCGACG	1539
t0001685	SJC_S000533	15293	15312	+	AGTTTAACTTGAGTCGGCGC	1539
t0001686	SJC_S000153	2810	2827	+	ATCCGGTATATTGTAGAC	1539
t0001688	SJC_S010546	1324	1344	-	GGGATGGACTGTCTTAGGACT	1536
t0001692	SJC_S011002	627	646	+	CGGACAGAACCTTTTGAAAT	1535
t0001694	SJC_S002512	22104	22122	+	AGAACACTGAAATTGGACT	1534
t0001695	SJC_S001307	5998	6017	+	ATCAACTGACTCTGCCCACT	1534
t0001697	SJC_S000012	1036009	1036028	+	CGGACATTTCAGAAGAAACT	1534
t0001699	SJC_S022495	777	798	+	CCCGGACACTGTGAGGATTGAC	1533
t0001701	SJC_S012687	1206	1226	+	TTCGGTATCTGACGAACGACG	1532
t0001702	SJC_S005877	3844	3864	+	CGCTAAAAGACTACACTCTCT	1531
t0001704	SJC_S002712	14368	14387	+	ACCGGATCATACTACAGAGA	1531
t0001709	SJC_S022597	1679	1697	+	TCCTTCGATGTCGGCTCTT	1528
t0001710	SJC_S001412	40304	40325	+	TATGATCAAATACTGAGAGCCT	1528
t0001712	SJC_S009975	8928	8947	-	TAGAACTCTTACAGCACTTT	1526
t0001713	SJC_S004062	32107	32127	-	TCCGCCTGGATCCTTTGGACT	1525
t0001714	SJC_S000027	592259	592278	+	CCCACTGTGAACATCAACAT	1523
t0001719	SJC_S020461	1429	1450	+	AGGGGCGAAAGACTAATCGAAC	1521
t0001720	SJC_S000460	180973	180993	+	TGAGATTCAATTACTTCAACT	1521
t0001721	SJC_S020145	700	723	+	ACGTTGGGCCCGGTTAGTACTTGC	1520
t0001723	SJC_S018324	360	384	+	AGCTTGGTTGGGTCGGCAGGTGACT	1520
t0001728	SJC_S001656	21097	21116	+	GTCTCACTCACATTCGGATT	1517
t0001736	SJC_S001517	480	501	+	GCTGTTAACCGAAAGGTTGGTG	1512
t0001738	SJC_S004085	15240	15260	+	TTCAACTCTGTTATTAGTACT	1512
t0001742	SJC_S000003	1849	1871	-	GGTTGAAACTCGCGACGAACCCT	1510
t0001744	SJC_S000684	53218	53236	-	CTTCCAACTTCGAACGCCA	1508
t0001745	SJC_S000173	224340	224359	+	AATTTTTCTGACTGTAGGCT	1507
t0001747	SJC_S019664	1033	1051	+	GTGGTGAGGTTACTGGACT	1506
t0001751	SJC_S027797	5906	5927	+	CGAGAGACTCGATAGAACATTT	1505
t0001752	SJC_S004635	5312	5330	-	TTTGAGAATTCGTTGGATT	1505
t0001753	SJC_S001040	96487	96507	-	ATTCCTTTCTTAGAACCTGAA	1504
t0001754	SJC_S013522	5324	5345	+	TCAGATACGTGTCGGTCCAGTT	1503
t0001755	SJC_S018205	2447	2473	+	CGCTCGAGCGTTGGACCTATACCGAAC	1503
t0001757	SJC_S016833	726	745	+	TTTCCTACGTCCAGTAAGCC	1501
t0001759	SJC_S002571	10366	10385	+	TAAACTTCATATCTTCTGAC	1499
t0001760	SJC_S000032	162742	162762	+	TAGCGACCATTTAGAACCCCT	1499
t0001761	SJC_S002498	20645	20664	+	ACGATTGTTAGAATACCCGA	1498
t0001764	SJC_S000911	67831	67851	+	TATACAGCCACGTCCAGGTCT	1496
t0001767	SJC_S005824	19682	19702	+	CATACAACCGACTGGCTTTCC	1495
t0001769	SJC_S018205	2441	2464	+	GGATGGCGCTCGAGCGTTGGACCT	1494
t0001771	SJC_S000986	63720	63740	+	ACAATGGATCGGATGTTACCT	1493
t0001772	SJC_S027102	1093	1114	+	ACGGCATCTTTACTTTGAACAA	1493
t0001773	SJC_S000005	494214	494234	+	TTGAGAAGGCTATAGAAAACT	1493
t0001774	SJC_S002283	2807	2826	+	AACGAAACCAGAACTTGACA	1493
t0001775	SJC_S003740	12843	12862	+	ACCCCCAAAATCGTCTCAAC	1493
t0001776	SJC_S000001	208370	208392	-	TTGTGCGTCATTTCAGAGAACGA	1492
t0001778	SJC_S000476	295873	295890	+	GCCCAGTGCTCTGAATGT	1492
t0001780	SJC_S003656	3060	3079	+	ATAAACATGTCGTCGCAAAC	1490
t0001781	SJC_S000110	398249	398266	+	ACTCTGGACTCTGAATCC	1490
t0001782	SJC_S000027	600247	600269	-	CCACCGGGTAGACATTCATTCGC	1489	sja-miR-36-3p
t0001783	SJC_S020949	3119	3141	+	AAGAAGACCCTGTTGAGCTTGAC	1489
t0001784	SJC_S018265	97	119	+	AACTTTGAGCGGTGGATCACTCG	1489
t0001785	SJC_S017641	496	516	+	TGTTCGACTAAACGGCTCTGT	1488
t0001787	SJC_S000003	1849	1869	-	TTGAAACTCGCGACGAACCCT	1488
t0001788	SJC_S004062	31154	31173	-	CACTCTTACGATCTAGGATT	1488
t0001789	SJC_S005847	7358	7377	+	TTAGTCTGAAACCCCTAACC	1487
t0001790	SJC_S000621	151528	151548	+	TAAAGTAAAACGGATCTGACT	1487
t0001794	SJC_S000283	212646	212665	+	CATTCGTCGACACTGAGCAA	1486
t0001796	SJC_S023519	565	586	+	ATGTCGGCGAGAGTTCTGGGAA	1485
t0001798	SJC_S019664	1039	1056	+	AGGTTACTGGACTCTGAT	1485
t0001800	SJC_S000136	315901	315920	+	GCCACAACAGTTCGAGGACG	1485	sja-miR-3489
t0001802	SJC_S000396	39727	39746	+	TGGCCGAATCGTCGCTTCCA	1483
t0001803	SJC_S000265	284514	284537	+	GCCTTGTGTGTCGGCGACGGATCT	1483
t0001805	SJC_S004051	17822	17840	+	TTTGTTCTTTCGACTAGAC	1482
t0001810	SJC_S001867	26757	26776	+	CGCGTGAGTTGTTGGACAGC	1481
t0001811	SJC_S020620	808	826	+	ATCGAGAAGACGACCTAAT	1480
t0001813	SJC_S000033	2791	2810	+	AGTTCGAGGACGGAGACGTC	1479
t0001814	SJC_S000153	482	501	+	TCGTTTAATGACAAAAGGAC	1479
t0001817	SJC_S000489	55065	55084	+	AAAATCGTCGGTTAAGCACC	1478
t0001819	SJC_S000000	777230	777249	+	GAAGCTTGCTGTAAAACTCA	1477
t0001821	SJC_S020312	1269	1290	+	TTGGTGTATGTTTCGGGCATTT	1476
t0001822	SJC_S004427	9295	9315	+	CTATCTTTATGACGCGGTTCT	1475
t0001823	SJC_S020145	724	743	+	ATGGGTGACCGGCTGGGAAT	1474
t0001824	SJC_S000267	46998	47017	-	CTATCGTCCATCTGTATTCT	1474
t0001826	SJC_S001013	23147	23165	+	CTTCCTGGTCTGTAGTTCC	1474
t0001827	SJC_S001179	11306	11325	+	AGCTAATCTTCTGTAGTACT	1474
t0001830	SJC_S005843	9866	9885	+	ATCCGCCGGACTGTCGATCT	1472
t0001835	SJC_S012757	3143	3162	+	GCTTACCTGGATTGTGGGGC	1469
t0001836	SJC_S004062	31868	31887	+	GGAGACGTCGGATATATAGC	1469
t0001838	SJC_S013628	209	227	+	GATGACGGTAGAACAAGCC	1468
t0001840	SJC_S017984	2171	2190	+	TCCTCAGGTGAATGTAGGCT	1467
t0001842	SJC_S000096	144952	144971	-	ACATCAACATGGTTATCGAC	1466
t0001843	SJC_S000014	209038	209057	+	CTTCGTATTCTTAAGACTGA	1466
t0001847	SJC_S022495	785	804	+	CTGTGAGGATTGACAGATTG	1459
t0001849	SJC_S002283	2713	2732	+	TTTCCATTGAATATCTCGAC	1458
t0001850	SJC_S022495	761	783	+	GGGAAAACTCACCCGGCCCGGAC	1458
t0001852	SJC_S000096	147318	147337	+	TTCATATCTTCTGACATCCT	1457
t0001853	SJC_S000110	1090	1112	+	TGCAACTCGATGATCTGGACTTT	1457
t0001854	SJC_S000376	60812	60835	+	AGAAGGAAGAAACGAAGAACGAGT	1456
t0001855	SJC_S009975	8463	8482	-	AGACCCAAAGAATTCTGGAG	1455
t0001856	SJC_S005847	7519	7537	+	GGGTTGACTCTGAAAGGAC	1454
t0001857	SJC_S002283	2832	2851	+	AGAACGTTGAACGCTAAGCC	1453
t0001863	SJC_S019959	210	229	+	CAACCTAATCGCCAAGACTG	1450
t0001864	SJC_S027415	49	68	+	GAGACGTCGGGGCATTCCTT	1450
t0001866	SJC_S009864	3	22	+	AAAGTCCCGCATAAACGACT	1448
t0001868	SJC_S000164	116057	116077	-	TTTGTAGAAAATGGATACTCT	1446
t0001870	SJC_S019580	1115	1136	+	GGTAAAGCGAATGATTAGAGGC	1445
t0001871	SJC_S017306	638	661	+	AGAGGAAACTCTGGTGGAGGACCG	1443
t0001873	SJC_S001649	7671	7690	+	TACGGAGAGTACGGATGTAC	1442
t0001874	SJC_S002283	6786	6805	-	TCTGGAAAATGTTCTGATTC	1441
t0001877	SJC_S002488	9994	10013	+	CATTCCTTCGACAATTCGAA	1441
t0001879	SJC_S001180	1322	1342	+	TTCGGGAGCACTGTTGTTAGA	1438
t0001882	SJC_S003684	25368	25387	+	CCCAGAATCATCGTAATGAC	1436
t0001890	SJC_S011332	696	716	+	CGATATCCATTTGTAGTAACT	1428
t0001891	SJC_S009975	7545	7563	+	TTCCGGACTGCTAAATACA	1427
t0001896	SJC_S015189	399	418	+	TTACTTCAGACGTCTTGACT	1425
t0001897	SJC_S001934	11203	11223	+	GATTCTGAATCCATTGTGACT	1421
t0001899	SJC_S004098	16040	16060	+	ACTGATTGTACTCTGGACTAT	1419
t0001900	SJC_S000338	186451	186470	+	CAGAAATTTCGTCAGACACC	1419
t0001905	SJC_S004095	22000	22025	+	CCTTGTGTTGCGTGCACCGTCGGGGC	1416
t0001908	SJC_S002514	2039	2059	+	TAGTATTGTGAAGTGTCGTCT	1413
t0001910	SJC_S004062	31427	31449	+	AGACTAAATGTCGTTGGCAGTAT	1411
t0001911	SJC_S002626	52470	52488	+	CTTTTCGTCGTTTCCGCCT	1411
t0001914	SJC_S000046	119688	119707	+	CATCCTAATTGTTGCTACTT	1410
t0001916	SJC_S011182	2396	2418	+	CATTCCAAGGACGCTCTCTGTTT	1410
t0001918	SJC_S023840	990	1013	+	CCCAGTCGGCGCGTGAAGACCGCC	1408
t0001919	SJC_S027729	1308	1330	-	TATGAACGGACGATATACTCTTT	1407
t0001920	SJC_S000019	445048	445067	+	CAAAGAACTCAGGATGGACC	1407
t0001921	SJC_S008472	18510	18529	+	TTACAAAAGGTTTAGGATGT	1407
t0001922	SJC_S000212	49527	49545	+	TTGAGAGTCGATTTCGGAT	1405
t0001925	SJC_S000106	270952	270971	+	CAGTCGTCGCAGAATATGAA	1404
t0001926	SJC_S020620	2247	2270	+	CCATGAGTGTTACTAACCGGCTGT	1401
t0001927	SJC_S022914	404	422	+	CGATCCGCGTTGGTTCTAT	1401
t0001931	SJC_S000047	140287	140307	+	GAACTGTCATCGGAATTCCTT	1399
t0001934	SJC_S001191	19798	19817	+	ATCATAAACCTGATTTCACC	1398
t0001941	SJC_S000254	76341	76360	+	ATTTCAGAAGGTTGTAGAAC	1393
t0001942	SJC_S000014	209045	209064	+	TTCTTAAGACTGATTGTACT	1390
t0001943	SJC_S000102	364554	364577	+	TATCACAGTCCTGCTTAGGTGACG	1389	sja-miR-2d-3p
t0001944	SJC_S000460	180776	180797	+	CCAGATCTGTCGCTTCCAACTC	1389
t0001949	SJC_S000109	487857	487877	+	CTGTCTACACTGTCAAACGCT	1380
t0001957	SJC_S017634	2722	2741	+	TCGAGAGGTCTGTAGGTGCT	1375
t0001958	SJC_S023489	567	589	+	CTGAGGGATTAAGACTGAACGCC	1371
t0001962	SJC_S017921	2173	2192	+	AATGGATCATAGAGACTATC	1366
t0001964	SJC_S023519	564	588	+	GATGTCGGCGAGAGTTCTGGGAAGA	1366
t0001967	SJC_S027102	1099	1117	+	TCTTTACTTTGAACAAATT	1362
t0001968	SJC_S001249	25356	25376	+	CAATGACTGTATAACATTTCT	1362
t0001969	SJC_S000198	133555	133573	+	GGGTAAGAATCTTTTGGGC	1362
t0001974	SJC_S028217	2991	3010	+	CGGCAATACTGAATTCTTCC	1360
t0001977	SJC_S018317	1317	1339	+	AAGTGAGAACCTTGAAGGCCGAG	1357
t0001978	SJC_S004062	4091	4110	-	GGGAATGAGATGAACGGATT	1356
t0001979	SJC_S022495	773	796	+	CCGGCCCGGACACTGTGAGGATTG	1353
t0001981	SJC_S023289	22	46	+	TGTTCGGCTAGGCCCATTAGGTCTG	1350
t0001983	SJC_S023840	864	890	+	TCGGAGGATGGGTTGTCCAGGTCGTCT	1349
t0001987	SJC_S014711	87	107	+	ATTGGAGGTGTGAGGGTCTGC	1345
t0001988	SJC_S020430	1091	1108	+	CACGGACCAGGGGAATCC	1344
t0001989	SJC_S000986	63722	63740	+	AATGGATCGGATGTTACCT	1343
t0001991	SJC_S022597	1676	1700	+	TGATCCTTCGATGTCGGCTCTTCCT	1341
t0001993	SJC_S002283	2809	2828	+	CGAAACCAGAACTTGACAAT	1338
t0001997	SJC_S000110	401841	401860	+	GAATCCAGCGACCCGAGTTC	1335
t0001998	SJC_S000351	26451	26470	+	TCCATATGCTGTAAGAACTT	1335
t0002000	SJC_S020892	1067	1091	+	CGTTGCGTCAAGCGGTTGTATTTCC	1331
t0002002	SJC_S005847	292	309	-	CACACCGGACCACCCAAC	1330
t0002005	SJC_S001394	33175	33198	+	TCCTTAGATCGTAAACGCTACATG	1327
t0002010	SJC_S018205	2448	2474	+	GCTCGAGCGTTGGACCTATACCGAACC	1315
t0002012	SJC_S023519	563	586	+	AGATGTCGGCGAGAGTTCTGGGAA	1312
t0002013	SJC_S008487	21889	21909	+	CCACTATTTCCCTCGTTCTGT	1311
t0002014	SJC_S003721	59	90	+	GCGTCGGTGGTTCAATGGTAGAATGCTCGCCT	1311
t0002015	SJC_S000127	121202	121221	+	TCTCTCAACTACACAAGCCT	1309
t0002017	SJC_S000138	510799	510818	+	AGTCCTGTTTGAACTTACCT	1307
t0002021	SJC_S000460	180776	180799	+	CCAGATCTGTCGCTTCCAACTCTA	1303
t0002023	SJC_S027102	1093	1116	+	ACGGCATCTTTACTTTGAACAAAT	1302
t0002024	SJC_S015891	5105	5124	+	CTGAGGGATTAAGACTGAAC	1300
t0002025	SJC_S024916	628	652	+	TCGGGAGAAGGATTGGCTCTGGGGG	1298
t0002034	SJC_S010280	3030	3048	+	GGATGGATTGTGAACGCCT	1285
t0002035	SJC_S021895	13	39	+	GCGCGCGACGGCTAACTCAGAACTGGC	1283
t0002036	SJC_S002540	35848	35871	+	ACTTCGAGATCAACAGGCTGTTTT	1280
t0002038	SJC_S000017	216698	216718	+	GTCCGCGAGACGAAAGTCACT	1277
t0002039	SJC_S004062	31810	31829	+	TCCGGGAGACGTCGAATATG	1277
t0002040	SJC_S000265	284513	284540	+	GGCCTTGTGTGTCGGCGACGGATCTTTC	1275
t0002042	SJC_S020892	1897	1920	+	GATGTGCGACCCGTTCTGAAGACC	1268
t0002050	SJC_S000173	236093	236110	+	TAATGAGATCGCCGCACC	1261
t0002052	SJC_S017331	2027	2051	+	GTGAGGTCGTTGGATTGGTGTCGTT	1258
t0002053	SJC_S000073	197121	197140	+	ATAAAAACAGCTGTAGAAAC	1256
t0002056	SJC_S000023	131404	131427	+	CCGTCGTGACTGGGATCGGGGCTT	1253
t0002061	SJC_S000682	33370	33389	+	TCGGGCTGCTTGTTTATTCT	1251
t0002065	SJC_S000011	578014	578033	+	TATTTGCTTCTGTAAATTCA	1241
t0002066	SJC_S001658	24213	24234	+	CTCTGTTGTCGTTGAAAAAGTC	1240
t0002067	SJC_S000001	208372	208392	-	TTGTGCGTCATTTCAGAGAAC	1240
t0002072	SJC_S001889	13457	13476	+	TATCCGCCGGACTGTCGAAC	1231
t0002075	SJC_S022708	335	359	+	TTCCTTTTGGTGTCTGGACTGGACT	1224
t0002078	SJC_S002283	1917	1936	+	TAGAATTTACATCAGACTCA	1217
t0002081	SJC_S000097	62659	62678	+	TGAACGAACGATAAATACTC	1211
t0002083	SJC_S000485	136030	136049	+	CCAACTGTCTCATGAGCTTT	1208
t0002085	SJC_S017441	2016	2041	+	ACTGGACTCTGATCCGGGTCGATCGT	1207
t0002087	SJC_S022597	432	456	+	CTTTGAACATCGACATCTTGAACGC	1203
t0002091	SJC_S023289	21	45	+	GTGTTCGGCTAGGCCCATTAGGTCT	1198
t0002092	SJC_S019735	1095	1120	+	GTGGCCACGCCTGTCCGAGGGTCGGC	1196
t0002099	SJC_S000383	359177	359196	-	TCCCTGAGACTGATAATTGC	1174
t0002104	SJC_S021895	14	39	+	CGCGCGACGGCTAACTCAGAACTGGC	1166
t0002108	SJC_S001566	61900	61919	+	AGAGGATATCCGTAGGCTCC	1162
t0002111	SJC_S001344	32791	32815	-	AGCTTGCGGTACCTGAACTCTGTTT	1157
t0002113	SJC_S024916	633	659	+	AGAAGGATTGGCTCTGGGGGCCGAGTC	1150
t0002115	SJC_S024916	634	659	+	GAAGGATTGGCTCTGGGGGCCGAGTC	1140
t0002116	SJC_S002229	76000	76020	-	TGCTGTAAAACTCATCTTTCT	1140
t0002117	SJC_S000265	284514	284539	+	GCCTTGTGTGTCGGCGACGGATCTTT	1136
t0002121	SJC_S000721	60576	60595	+	TGTGTAGACTACCGACGCCT	1131
t0002123	SJC_S022495	774	798	+	CGGCCCGGACACTGTGAGGATTGAC	1128
t0002125	SJC_S019888	1170	1190	+	CCAAGCGTTGGATTGTTCACC	1127
t0002127	SJC_S020892	1067	1090	+	CGTTGCGTCAAGCGGTTGTATTTC	1117
t0002132	SJC_S022754	525	550	+	AGTTGGGGGCTGGTTTCTTCTCTGCT	1102
t0002136	SJC_S000096	144682	144701	+	ATAATCAAGGTCGATACTCC	1086
t0002137	SJC_S020949	3116	3144	+	GGAAAGAAGACCCTGTTGAGCTTGACTCT	1086
t0002138	SJC_S023840	861	886	+	CTGTCGGAGGATGGGTTGTCCAGGTC	1085
t0002142	SJC_S018659	971	996	+	ACGGTGTTTGAGTCTTGATGTGATGT	1079
t0002143	SJC_S001697	101667	101686	+	TTCCGAACTGCAGAAACACT	1075
t0002146	SJC_S023519	563	588	+	AGATGTCGGCGAGAGTTCTGGGAAGA	1066
t0002148	SJC_S000796	3279	3297	+	AATCACGTCGGGCTCACCA	1064
t0002149	SJC_S000680	382066	382087	+	ATGCCTTGAATCCCTGACCCGC	1060
t0002151	SJC_S000402	107849	107868	+	AGTCAGTTACAACGTAGAAC	1057
t0002154	SJC_S023249	1821	1841	+	ATGTCAGATGAGTCGTGGTGC	1055
t0002155	SJC_S023489	565	590	+	ATCTGAGGGATTAAGACTGAACGCCT	1050
t0002156	SJC_S000026	371258	371277	+	ACAGGTGAGTTGTAACGGCT	1050
t0002157	SJC_S000338	198494	198514	+	AGCACTGCAAACTCTGGACCT	1047
t0002160	SJC_S000317	26241	26258	-	GATGTACCTACTCTGCGG	1043
t0002164	SJC_S000304	431631	431649	-	AGCCGTTAGCTGTAGCCCT	1034
t0002167	SJC_S009139	5275	5295	+	ACCACATGTCGAGGCAGAGCT	1023
t0002168	SJC_S002778	4804	4823	+	GGCAACAATAGTGAATGGAC	1023
t0002171	SJC_S001402	3645	3663	+	ACAGTCGGTTTGGTCAGCT	1022
t0002172	SJC_S027379	1351	1369	+	AAGTAGAACGCTAGAAGCT	1021
t0002174	SJC_S000836	474867	474885	+	AGAACGATCGACACTTGCT	1021
t0002175	SJC_S011609	1794	1813	+	CGTACCGAGGCAGCGACACC	1019
t0002177	SJC_S004123	1316	1335	+	TCGCAAATCGGATATGAGTC	1017
t0002178	SJC_S000267	46836	46855	+	GGGCTGTAGAACGATCGGGC	1017
t0002180	SJC_S000532	59717	59736	+	GGGCAACCGAAGTGTGGCTG	1016
t0002181	SJC_S001170	36065	36084	+	ATAAGTCTGAACAGTTGCCT	1016
t0002183	SJC_S000267	46321	46341	-	AACCGACTGTTGGCTATCCTT	1014
t0002184	SJC_S000241	50247	50266	+	ACGGAGTGTATCTTGTCGCC	1012
t0002188	SJC_S000836	474867	474887	-	GGAGCAAGTGTCGATCGTTCT	1011
t0002189	SJC_S012175	2350	2368	+	AACAACCATCGATCACCTG	1010
t0002190	SJC_S008734	140	159	+	GGCTACAGTTGGCATTGGGC	1008
t0002192	SJC_S000002	761274	761294	+	TCACCTGCCGAATCAACCAGC	1008
t0002193	SJC_S004394	154	171	+	GTGGGCGGTTTCAGCTGT	1007
t0002194	SJC_S004062	31107	31126	+	GATTTCTGAACGTACGTGCT	1006
t0002195	SJC_S012110	2407	2434	+	GGTTACGATCAGGGCAGTGGTCAGCTCG	1005
t0002197	SJC_S018523	1890	1915	+	GTCGATCGTGGGCGGTTTCAGCTGTT	1004
t0002198	SJC_S001657	12788	12807	+	GTGACGTAAATTAGGACCCG	1002
t0002199	SJC_S000014	146063	146082	+	AACCGACTTCGCTGAGACTG	1001
t0002201	SJC_S010364	1304	1323	+	ATAACAAGATCGCCGTGGCA	1000
t0002203	SJC_S023526	3145	3171	+	ATCACCGTCGTGACTGGGATCGGGGCT	999
t0002204	SJC_S005064	345	364	+	GAACCAACTTTCTTCGGCTT	999
t0002205	SJC_S023583	989	1008	-	TGCTCGAGTATCGTGGGACC	999
t0002206	SJC_S010321	15	34	+	ACACAACAGTCTGACACTCC	998
t0002207	SJC_S000366	80324	80342	+	AATCAACCCAGCGCTGGAC	997
t0002208	SJC_S022708	353	371	+	CTGGACTATGTGTTCGGCT	997
t0002209	SJC_S000418	25794	25814	+	TGGGGACGACTGGACGGGCTT	997
t0002210	SJC_S000110	401856	401873	+	AGTTCGAGTCTCGGCGAG	996
t0002213	SJC_S007879	5745	5765	+	TGGCTCAAAATCGTTTGCATT	995
t0002214	SJC_S020623	663	680	+	ACGATCCACCTGACCCGT	994
t0002215	SJC_S018440	911	930	+	GGTGTCTGGACTGGACTATG	993
t0002217	SJC_S023840	989	1010	+	GCCCAGTCGGCGCGTGAAGACC	993
t0002219	SJC_S026981	186	205	+	ACGGCTCTGTAAGGACTCGG	993
t0002220	SJC_S018317	1321	1340	+	GAGAACCTTGAAGGCCGAGG	992
t0002221	SJC_S000267	72239	72258	+	TGTAGCCATGTCGTAAACTT	992
t0002222	SJC_S000926	68687	68705	+	TAACAAGGTCCAAGCGGAG	991
t0002226	SJC_S022495	484	503	+	ACCATGGGTCAGGCGGTCCT	989
t0002228	SJC_S000680	382158	382175	+	GATGACTCTGGATAACTT	989
t0002230	SJC_S000265	284449	284468	+	GTGCGGCTTATGCTGTGCCT	988
t0002231	SJC_S001867	26759	26777	+	CGTGAGTTGTTGGACAGCT	988
t0002232	SJC_S001298	37776	37796	+	AGTTCAATCGTGTCGGGTGTT	988	novel-miR-22
t0002240	SJC_S000323	59934	59954	+	AAGTTGGATTGTGACTGGCAT	987
t0002241	SJC_S000354	245927	245946	-	GTGACGTAGCCTGACAACTT	986
t0002243	SJC_S026675	877	897	-	AGTTGTCTGGCTACGTCACCT	986
t0002250	SJC_S018205	2416	2435	+	TGCCGAATCAACCAGCCCTG	982
t0002251	SJC_S022597	243	261	+	ACCTGGCCTTGTGCTGGAC	982
t0002252	SJC_S009581	1050	1068	+	ACCAGGAGTGGAGCCTGCG	982
t0002253	SJC_S003367	977	997	+	TGAGGACTAGCGCTGAGTTCT	982
t0002254	SJC_S000083	85993	86011	+	ACCAAACCGACTGTTGGCT	981
t0002255	SJC_S001354	52902	52921	+	AAGTCATTGACAATTGGGCT	981
t0002258	SJC_S002148	18671	18690	+	ATCATACGGAGTGGATCTGA	980
t0002262	SJC_S001056	51155	51174	+	GAAGTTGTAGGCTATGCCCT	979
t0002265	SJC_S020395	936	953	+	GTGAGATCCTGTTGCCTT	978
t0002266	SJC_S000021	747108	747127	+	AGTCTAACGAAGTTGTTCCG	978
t0002267	SJC_S000096	1570	1589	+	GCTGGGATGGCCGAGTGGTT	978
t0002268	SJC_S001971	63	81	+	TCTACACTGTCAAACGCCT	978
t0002270	SJC_S002530	20656	20675	+	AGTCGAGCGTGTAGACCGCT	978
t0002271	SJC_S007361	807	825	+	GGAGGGCAAGTCTGGTGCC	977
t0002272	SJC_S015891	3629	3648	+	GTGGAGTTGAACTGCAAGCT	977
t0002273	SJC_S025146	1429	1448	+	CCGTGCAGCAGTTCGCTCTG	977
t0002274	SJC_S007856	6441	6460	-	TGAGCTAGAACTGTTGGCAC	977
t0002277	SJC_S004062	32280	32297	-	ATCGGTGGAGGAACCTTC	976
t0002278	SJC_S003641	28734	28753	+	GCATTGGACTCAAACTGGAC	976
t0002279	SJC_S005847	395	413	+	GATAGAGTCTGAATCGCCG	976
t0002280	SJC_S000112	234560	234579	+	ATCGAACACAGGACCCTCTG	976
t0002281	SJC_S000875	49140	49161	+	AAGTTGGATTGTGACTGGCAAG	975
t0002285	SJC_S000979	50	69	+	GACCAAAACGACCAGTGCCT	975
t0002286	SJC_S001294	4259	4278	+	CACACTAGGACGAAACAGCT	975
t0002287	SJC_S001788	12921	12940	+	TTGACTCTGATCTGTACCAT	974
t0002288	SJC_S000312	11382	11400	+	AATGCTGGTTGTCCGAGGG	974
t0002289	SJC_S000098	97642	97659	+	TGAGGTTCTGTGGCAATG	974
t0002290	SJC_S020095	1520	1538	+	GATCAGATACGTGTCGGTC	973
t0002291	SJC_S009581	1049	1067	+	CACCAGGAGTGGAGCCTGC	973
t0002292	SJC_S002668	2630	2649	+	CTGTAGATAGTCGCTTGTGC	973
t0002294	SJC_S023489	562	590	+	ACCATCTGAGGGATTAAGACTGAACGCCT	973
t0002295	SJC_S015891	4026	4046	+	ATTAATGAGTCTGGTCGGCTT	972
t0002296	SJC_S008850	2664	2683	+	AACATCCGATCCATTGTCTA	972
t0002297	SJC_S000102	130544	130563	+	CGTGACTGTCTGGACACAGT	972
t0002298	SJC_S000664	2411	2432	+	AAGTTGGATTGTGACTGGCACT	971
t0002299	SJC_S011786	842	861	+	AGAGGACTGTCGCTCGTTCT	971
t0002303	SJC_S017331	2044	2062	+	GTGTCGTTGTAGTGGCTTT	970
t0002304	SJC_S008019	1126	1145	+	TGTATGCAGAACTCAGCGCT	970
t0002305	SJC_S004062	31154	31173	+	AATCCTAGATCGTAAGAGTG	970
t0002306	SJC_S001563	107529	107548	+	ATCGGACTGGTAACCTAGCT	970
t0002307	SJC_S004062	32231	32250	-	ATCTGTCTGACTTGCTGGCT	969
t0002309	SJC_S008846	1603	1621	+	ACAACTATTGTAGGACGCT	969
t0002310	SJC_S001024	118879	118898	+	CATTCTCTGAAACCTGCTCG	968
t0002313	SJC_S022495	785	810	+	CTGTGAGGATTGACAGATTGAAAGCT	967
t0002314	SJC_S005847	7208	7228	+	ATCAGCGTCTGCGATTGGTCT	967
t0002317	SJC_S000035	161088	161107	+	CATGCGAAATTCTTCAGGGC	966
t0002318	SJC_S001296	180230	180249	+	AGAGTAAACCTTTGGTCGGC	965
t0002320	SJC_S001038	13048	13067	+	CCTTCGATGACAGACACTGC	965
t0002321	SJC_S003310	5825	5845	-	ACGCGGTCAATTTAGCTTCTC	965
t0002323	SJC_S026073	14856	14875	-	TCGGATCATAGTAGTGTCGC	964
t0002325	SJC_S028161	656	675	+	TGGCTGTTCTCCTGTATGCT	964
t0002326	SJC_S004151	6608	6627	+	ACAACACCGGATACGAAGAC	964
t0002327	SJC_S017953	1411	1429	-	GCAGCAAGCAACTCTGGCC	964
t0002328	SJC_S000573	65205	65224	+	CTACTGTTTCTGACTCTGTC	964
t0002331	SJC_S025231	379	398	+	CACCGTCTACCTCAATGAGC	963
t0002332	SJC_S000110	398249	398277	+	ACTCTGGACTCTGAATCCAGCGACCCGAG	963
t0002333	SJC_S024916	633	652	+	AGAAGGATTGGCTCTGGGGG	963
t0002336	SJC_S000050	199030	199049	+	TACTCTATCGGACTTTCGCC	962
t0002337	SJC_S000002	618637	618656	+	CCTCTATATCACTGTCGACC	962
t0002339	SJC_S004044	12741	12760	+	GGCACCGGTCGCTTAGGACG	962
t0002340	SJC_S007735	15518	15535	+	ACCCATCAGACGTCCAGC	962
t0002341	SJC_S004098	16039	16057	+	GACTGATTGTACTCTGGAC	962
t0002342	SJC_S000280	43022	43041	+	GGATCTGGACGGCGCCCATG	962
t0002343	SJC_S001103	28413	28432	+	GTTAGGCTGTAGTGTTGCAG	962
t0002344	SJC_S000839	17736	17755	+	ATTCCAAGGACGCTCTCTGT	961
t0002345	SJC_S000025	259718	259738	-	TTACGCAAACGACTGTGTACT	961
t0002346	SJC_S000104	92226	92245	+	GGTAGACAGTTGTTTGGACT	961
t0002347	SJC_S011702	794	813	+	ACTGTGATCGATTCTGAGCC	960
t0002348	SJC_S002487	31068	31086	+	TGACTGTAGCACGAATACC	960
t0002349	SJC_S023884	1146	1165	+	TTCGATAGAGGACTGTTGCT	960
t0002350	SJC_S010977	521	540	+	TCTGGATCCGGATGTCGTCC	960
t0002351	SJC_S025582	260	279	+	TAGCATTGAGTCGTAGGGCA	960
t0002352	SJC_S000347	157578	157597	+	TGGCTGTTGTTCTTCGGATG	960
t0002353	SJC_S002151	10812	10832	-	TCGACTAAGGTGGTTGGGACT	960
t0002354	SJC_S000675	21748	21768	+	AGGCTCTTTACTCGAACACTT	960
t0002355	SJC_S007856	6197	6216	+	GGAGCAATTGTTTCTTGGGC	959
t0002356	SJC_S000944	37576	37595	+	AAAGTAGAACTGATCGGACT	959
t0002357	SJC_S004062	31064	31083	+	TCGCGTAGTCGGACGCCTGT	959
t0002358	SJC_S028161	1309	1327	+	CAGTCGAAGCTGTCTCGCT	959
t0002359	SJC_S000224	24578	24597	+	GCGAGCTGTTCTGTAGAGCA	958
t0002360	SJC_S008521	2223	2242	+	GTTGGAAGATTGATGGGGCT	958
t0002361	SJC_S000024	738615	738634	-	ACTCAAAGTCACTGTCGCTC	958
t0002362	SJC_S008999	10089	10108	+	ACACCGGATACGAAGACATC	958
t0002364	SJC_S004062	31737	31756	+	ATACCTACCCGTCCGTCGCT	957
t0002366	SJC_S022914	714	733	+	GTAGACTGGTCCTCTGTGCT	957
t0002367	SJC_S000002	761276	761295	+	ACCTGCCGAATCAACCAGCC	957
t0002371	SJC_S026307	3432	3451	+	GACCTACAACTCTAGCTACT	956
t0002372	SJC_S001852	137173	137191	+	AACTTAACGCACTGTCGCC	956
t0002373	SJC_S000883	10038	10056	+	ATCACTGCAAGTTGGAGCT	956
t0002374	SJC_S000129	78311	78330	+	AGGCAGGTCGATTGGAGAAC	956
t0002375	SJC_S010906	748	767	+	GAATTCGACGTGTAAAACTT	956
t0002377	SJC_S001736	27567	27586	+	CTTTCGTTGTACTGGGTGCT	955
t0002378	SJC_S004313	13400	13419	+	GGAGATTCGAAGGCAGCCTC	955
t0002379	SJC_S018205	2418	2435	+	CCGAATCAACCAGCCCTG	955
t0002381	SJC_S000352	176212	176231	+	CTCCCAGTCCTTGTCGTCCC	954
t0002383	SJC_S004051	17260	17279	+	AGGATCGATGAACGGAGCAT	954
t0002384	SJC_S000326	125554	125574	+	GCAGAATGGATCATAGAGACT	954
t0002386	SJC_S000024	815497	815517	+	ATCGGGAGGTCTGTAGACGCT	954
t0002388	SJC_S011418	4551	4570	+	TACTCTGCTCCATGGACTCG	954
t0002389	SJC_S008771	8901	8919	+	GGCACACTTAAGTCGCACG	954
t0002390	SJC_S000998	83614	83634	-	TTTGGGATCAAGTCGCTGTCT	953
t0002392	SJC_S000267	47000	47019	+	AATACAGATGGACGATAGCT	953
t0002396	SJC_S009803	613	632	+	GGGATACTGACAAACTCCAG	953
t0002398	SJC_S000902	103894	103911	+	GCAACAATGGACTGGCCT	953
t0002399	SJC_S000632	137400	137419	+	GCACGACGTATACTGAAGCA	952
t0002400	SJC_S000763	591	610	+	GTACGTCAGCTAAGTGGGGC	952
t0002401	SJC_S004062	31738	31756	+	TACCTACCCGTCCGTCGCT	952
t0002404	SJC_S002080	22291	22312	+	TGTACCGTGCAGTAGTTCGCTC	952
t0002405	SJC_S000046	120776	120796	-	GCATTCTCGGTTGTAGTGACT	952
t0002406	SJC_S000253	156628	156646	-	GTTCGAATCACGTCGGGCT	952
t0002407	SJC_S019022	411	429	+	CTGGATCTGGACGACGACC	952
t0002408	SJC_S001517	483	501	+	GTTAACCGAAAGGTTGGTG	952
t0002412	SJC_S000208	53322	53341	-	GAAAAGTAAACTGTAGCTCT	951
t0002415	SJC_S000900	154917	154936	+	TTCCGTTTGATGTATGACTC	950
t0002417	SJC_S000014	146064	146083	+	ACCGACTTCGCTGAGACTGC	950
t0002418	SJC_S002182	290	309	+	TAACCATTTAAACTCTGCCC	950
t0002420	SJC_S000116	205486	205505	+	AACTGAGAAGTCAATGACTG	950
t0002422	SJC_S000096	147213	147231	+	CTCAGTATACGTCGTGCCT	949
t0002423	SJC_S000680	381975	381994	+	CGGTGAAACCGCGAATGGCT	949
t0002425	SJC_S020653	2113	2138	+	ACGGCATCTTTACTTTGAACAAATTT	949
t0002427	SJC_S018659	794	812	+	AGCTGAGTGCCTCGGTGCT	948
t0002428	SJC_S001040	96368	96387	-	TTTTCAATCTGACTGTAGTT	948
t0002429	SJC_S000092	100222	100241	+	GTGAAACGATCAATGGCAGT	948
t0002431	SJC_S019664	1036	1055	+	GTGAGGTTACTGGACTCTGA	948
t0002434	SJC_S005165	1687	1707	+	AGGATACCAGGACGTAAGCCT	948
t0002435	SJC_S000902	141547	141566	+	CGGGAGGTCTGTAGATGCTG	948
t0002436	SJC_S007755	21985	22005	+	TAAGCGACTGTTTAGGCACCT	948
t0002438	SJC_S020483	1640	1659	+	AGCCAAATGCCTCGTCATCT	947
t0002439	SJC_S019493	89	110	+	GTGGTGAGTATCTCCGCCTGTC	947
t0002440	SJC_S004062	31188	31207	+	TATAGGACATGCTTGCGATC	947
t0002442	SJC_S026803	8264	8283	+	GCCACAAGTGATGCAGGTTG	947
t0002443	SJC_S000571	66330	66349	+	CATGAAACGGACTGAGTTCA	947
t0002444	SJC_S000300	172	191	+	TGCTGATGGCCTGGTGACTG	947
t0002445	SJC_S004338	3495	3514	-	TGGAGATCGCATGTGCATGA	947
t0002446	SJC_S000354	245917	245936	-	CTGACAACTTCGACTGGCGC	947
t0002447	SJC_S000020	745555	745573	+	TTGACTGGGGCGGTACATC	947
t0002448	SJC_S000418	42046	42066	+	ACGGTCGGCCAAATAGCATCT	947
t0002449	SJC_S000383	346275	346294	+	ACACGAAACGGACTGAGTTT	947
t0002452	SJC_S000664	24730	24750	+	TGACTAGAAAGTGCACTCACT	946
t0002453	SJC_S000786	25348	25368	+	GTAGCGTGATAGTTGGACACT	946
t0002455	SJC_S000024	53648	53667	+	GAGTCTTCTGGTCGCACTGA	946
t0002458	SJC_S001864	22969	22988	+	AGCACGCAGGGCTTGTTCTT	945
t0002459	SJC_S001690	93901	93922	-	TATACAGCCACGTCCAGGTCTT	945
t0002464	SJC_S000222	31732	31750	+	CACATGTCGTGTTAGAGCT	945
t0002465	SJC_S021895	21	39	+	CGGCTAACTCAGAACTGGC	945
t0002466	SJC_S000377	129018	129035	+	ACTGAGACTTGGAGGACC	945
t0002469	SJC_S000996	99140	99159	+	AAACTTTCAGAACTCTGGTT	945
t0002470	SJC_S002503	32082	32101	+	AACGCGACACTACTATGATC	944
t0002471	SJC_S017604	947	966	+	ATGCTGACTGTAAATATGCT	944
t0002472	SJC_S000836	300656	300676	+	TACAGCCACGTCCAGGTCTGA	944
t0002473	SJC_S000406	208539	208558	+	TTCCGCACATTTGGCTGTAG	944
t0002474	SJC_S014664	1529	1548	+	ACATCGGTCCTAAGACAGTC	944
t0002475	SJC_S002123	23508	23527	+	TCGATCTCTGTAGACTGGAT	944
t0002477	SJC_S002545	126262	126281	+	TCGCAGACCTCTGACGCCCC	944
t0002478	SJC_S015891	3625	3642	+	ACGGGTGGAGTTGAACTG	944
t0002479	SJC_S000338	160787	160805	+	AATCAACCGACTGAAAGCT	944
t0002480	SJC_S000073	197722	197741	+	AGCATCTAAAATACTAGCCT	944
t0002486	SJC_S026207	3755	3773	-	CCGGCGATAGCTCAGTTGG	943
t0002487	SJC_S000755	78363	78381	+	GTGCAAACAGTGAGCGGGC	943
t0002488	SJC_S004062	3927	3946	+	AAAAGGCGTCGGTAACACCT	943
t0002489	SJC_S000146	592588	592606	+	AGAGCGACCGGTCAGGAAC	943
t0002490	SJC_S018595	1791	1809	+	GAACGCTCTTGTCGGCCCT	943
t0002492	SJC_S000210	287752	287772	-	AACGAACAGACAATGTCGACT	943
t0002494	SJC_S001454	34700	34718	+	CGGCTGAGATGGTTAGGAC	942
t0002497	SJC_S000265	284505	284525	+	TCGCAGTCGGCCTTGTGTGTC	942
t0002498	SJC_S003255	13386	13405	+	AACGGACCACTTGCACAACT	942
t0002499	SJC_S007980	5405	5424	+	CAGGACCTGCTGCTCTACCT	942
t0002501	SJC_S004044	12742	12761	+	GCACCGGTCGCTTAGGACGA	941
t0002502	SJC_S007964	9714	9734	+	TCCCGCCTTTCAGTGACTGCT	941
t0002503	SJC_S000486	195850	195869	+	GATTAGGACATGTGTTACGT	941
t0002504	SJC_S000066	357890	357911	+	ACTCGGAGGAATAGGGACACTC	941
t0002506	SJC_S026387	5084	5103	+	GGGAGGATGTAGAGCAAGCT	941
t0002507	SJC_S000354	246076	246095	+	AACGTACGGCCGTGAACTGC	941
t0002509	SJC_S000358	275591	275610	-	TTCGAAGTAGCTGTAGTTGC	941
t0002512	SJC_S002796	521	540	+	TACGTAAGGAACTACAGACC	941
t0002514	SJC_S005847	395	414	+	GATAGAGTCTGAATCGCCGT	940
t0002516	SJC_S019492	1945	1963	+	TCAGATACGTGTCGGTCCA	940
t0002517	SJC_S000024	164883	164903	-	ATTCCGAACATGGACTCTGCA	940
t0002518	SJC_S000457	253628	253648	+	TTGTCTGGACCCTTGTGACCT	940
t0002519	SJC_S026939	2252	2271	+	GGTGTCTGTCGATTGTTGTC	940
t0002520	SJC_S000710	171682	171700	+	TATGTTCCAGAACCTGCCT	940
t0002521	SJC_S011993	960	979	+	ATTGTAGAGTAGCTGAAGGC	940
t0002522	SJC_S018784	1104	1124	+	ATGGCTACCACATCCAAGGAC	940
t0002525	SJC_S000369	82183	82203	+	TAGTCGAGTGTGTAGACCGCT	939
t0002526	SJC_S004313	12640	12659	+	TTATCAGATTCGTACGAGCT	939
t0002527	SJC_S005847	716	735	-	CTTCGGTCGTGTTTCGCTGC	939	novel-miR-26
t0002528	SJC_S016861	1082	1102	+	AGCGACGTCGCTTTTTGATCC	939
t0002529	SJC_S026082	5127	5148	+	TGCCTCTTCGTCGTATCTGCCT	939
t0002531	SJC_S022597	438	456	+	ACATCGACATCTTGAACGC	939
t0002533	SJC_S000147	165129	165148	+	GCGAGGACTTGTGCCACGTT	938
t0002534	SJC_S000046	122865	122885	-	AGTCTACACAGAAGCCGCGTT	938
t0002535	SJC_S005843	7752	7771	+	TCGCGGCTTGTGTCTTAGCT	938
t0002536	SJC_S017009	580	597	+	TGACTTTCGGGTTGCCTG	938
t0002537	SJC_S000283	116208	116225	+	GGTAGGCGATCGTCCTGA	938
t0002538	SJC_S020145	722	743	+	GCATGGGTGACCGGCTGGGAAT	938
t0002539	SJC_S015189	968	987	-	CTGGTATACGATCAGGGCCC	938
t0002540	SJC_S001296	182685	182703	+	GGATGACCGCTGTGGAACT	938
t0002541	SJC_S000024	164422	164441	-	GTTTAGGACTTAGTGACGAA	938
t0002542	SJC_S001852	108588	108605	-	AGAAGGCGAGGATGGACT	938
t0002545	SJC_S009975	8185	8204	-	TTCTATGGCTGAATCAACTG	938
t0002546	SJC_S000021	878290	878309	+	GTTGTTGATGGTTTCCGGCC	938
t0002547	SJC_S000503	15449	15468	+	TTCTGCAAACTCTTAACCGA	938
t0002549	SJC_S000291	257533	257552	+	TGCTGAGAATCTGTTGGATG	938
t0002551	SJC_S019884	291	310	+	GTGGTATGGTCGCCGACGCT	937
t0002552	SJC_S009975	8653	8673	+	TGTAAATCCGGATCTGCTGCT	937
t0002553	SJC_S018764	859	877	+	GTGATTACCCGCTGAACTT	937
t0002554	SJC_S017196	393	414	+	GTGTGGTCGTGATCCGACGGGT	937
t0002557	SJC_S000836	474868	474887	-	GGAGCAAGTGTCGATCGTTC	937
t0002558	SJC_S000793	135668	135687	+	ATCTGACCATGAAACGGACC	937
t0002559	SJC_S001729	9211	9230	+	ACTAGTGACTGCCTGATCCC	936
t0002561	SJC_S000077	30646	30665	+	AAAACCGAGTCGTTGAAGAC	936
t0002562	SJC_S000136	315856	315877	+	TTCACAATTGGTGTCGCTGCTT	936
t0002563	SJC_S000163	113324	113343	+	ATAGCAACAGTGACTGACCA	936
t0002564	SJC_S011418	7058	7077	+	TCCTCGAACTCCTGTGGCCA	936
t0002566	SJC_S000110	398246	398265	+	AGCACTCTGGACTCTGAATC	935
t0002568	SJC_S000003	251203	251223	+	AAGTTGGATTGTGACTGGCCT	935
t0002569	SJC_S003925	3094	3114	+	TGAGGTTCTGTGGCAGTGTCT	935
t0002572	SJC_S001758	18134	18153	+	AAGCGTGACTGTCTGGACAC	934
t0002573	SJC_S013191	715	735	+	CTCGGAGATGTCGGCGAGAGT	934
t0002574	SJC_S000354	271872	271891	+	GGATGAGGTAACACGGGGAC	934
t0002575	SJC_S000000	386289	386306	+	AAGGATTGGCTCTGGGGG	934
t0002577	SJC_S002283	2827	2847	+	ATTCCAGAACGTTGAACGCTA	934
t0002580	SJC_S004394	119	144	+	GTGGTGAGGTTACTGGACTCTGATCC	934
t0002581	SJC_S018205	2415	2433	+	CTGCCGAATCAACCAGCCC	934
t0002583	SJC_S004062	31078	31097	+	GCCTGTGTGCTTTCTTGCTG	934
t0002584	SJC_S004313	13435	13453	-	TAATCGCAAGTAGAACGCT	934
t0002585	SJC_S001354	36067	36086	+	AACGGGACAGTTAGGACTCG	934
t0002586	SJC_S000046	123149	123169	+	AGCACCATCGTTGCAGGGACT	934
t0002588	SJC_S000033	701404	701423	+	AATTGGTGTCGCTGTCTCGG	933
t0002589	SJC_S000786	23786	23805	+	TACCAACGTCGACAAGCTTT	933
t0002590	SJC_S000091	166499	166518	+	TAAACTCGAACACTGCCCGA	933
t0002591	SJC_S000434	128537	128558	+	TAGGGAGTGAAGTAGTCGAGCT	933
t0002592	SJC_S000913	24356	24374	+	GGAAGCAGCATCAGGGCTA	933
t0002596	SJC_S000192	784475	784495	+	TGACCAACGACTCGATACTGT	932
t0002598	SJC_S018253	2264	2282	+	AGGATAGCTGGCATTCTGA	932
t0002601	SJC_S008479	1070	1089	+	ATGAAACTCACGTAGCTGTC	932
t0002604	SJC_S018440	909	927	+	TTGGTGTCTGGACTGGACT	932
t0002610	SJC_S000462	287024	287043	+	AAACGACTGTCTACCAACCC	931
t0002615	SJC_S004062	31733	31752	-	ACGGACGGGTAGGTATTAGC	930
t0002618	SJC_S009126	5545	5565	+	CGGCAGAGAACTATTGGCAAT	930
t0002619	SJC_S018067	2369	2388	+	TCACAAGAACATCAGGAACT	930
t0002620	SJC_S018764	845	864	+	ACCTCGGATCAGACGTGATT	930
t0002624	SJC_S010566	543	562	+	CGATTCGATTCTGTCTGGCT	930
t0002626	SJC_S019366	660	680	+	ATCCCATCTGACTGGTCTCGA	930
t0002627	SJC_S001787	9655	9674	+	TCACTTGTCGATGTAGAGAT	929
t0002628	SJC_S020145	744	761	+	ACCGGGTGTTGCCGGCTT	929
t0002630	SJC_S015556	5528	5547	+	ATTGTAGCTTAACTCTGTCT	929
t0002631	SJC_S005843	7386	7406	-	CAACTGTAGCCGAAACCCTGA	929
t0002632	SJC_S000485	137783	137801	-	TATTCACCAAGATGTGACT	929
t0002635	SJC_S001325	23131	23150	+	AGGCCATCATTCAGCGGACT	929
t0002637	SJC_S004062	32228	32247	-	TGTCTGACTTGCTGGCTCCC	929
t0002638	SJC_S004062	31784	31803	+	AACCTTAATACTCGAACGCC	929
t0002639	SJC_S000687	81760	81779	+	AGGGCAAGGATCGGCAAAGC	928
t0002641	SJC_S002629	1751	1771	+	GATTCGAACTCAGTCCGCTTT	928
t0002647	SJC_S000485	135879	135898	+	GCCGATGAGAACAACTGGAC	928
t0002648	SJC_S020837	1105	1122	+	ACCCGGCCCGGACACTGT	927
t0002649	SJC_S020949	3122	3139	+	AAGACCCTGTTGAGCTTG	927
t0002652	SJC_S019753	35	57	+	AAGCCATGGATCTGTGCTCGCGT	927
t0002653	SJC_S000634	781	801	+	ATAACACTTCTGTAGGCGTCT	927
t0002654	SJC_S000906	68543	68562	+	TGACGGACGAAATCTCAGCA	927
t0002655	SJC_S026675	3160	3179	+	TCTCCATAGACACCGTCCTG	926
t0002656	SJC_S022597	1680	1697	+	CCTTCGATGTCGGCTCTT	926
t0002658	SJC_S003433	1233	1251	-	GAATTGTCGAAGGAGTGCC	926
t0002659	SJC_S022914	739	756	+	AGGGCGCGGCTTCTACTG	926
t0002662	SJC_S020623	663	682	+	ACGATCCACCTGACCCGTCT	925
t0002663	SJC_S009975	8932	8951	-	TTAGTAGAACTCTTACAGCA	925
t0002667	SJC_S000241	68600	68619	+	AATAAGTCAAGTTTGGAAGA	925
t0002668	SJC_S000012	608541	608561	+	TATCACGAACTGATCTGAACT	925
t0002669	SJC_S017441	1851	1868	+	AATGTAGGTAAGGGAAGT	925
t0002670	SJC_S001027	53006	53024	+	CTGATAGATTCTGCTGGCC	925
t0002672	SJC_S028122	5595	5615	+	ACTGTCCAAACCTGCTACTCT	925
t0002673	SJC_S000841	130858	130877	+	AACACATCCCGTCTGGTTCT	925
t0002676	SJC_S000288	110585	110603	+	GCCAGGATGAACCTCGGTG	924
t0002678	SJC_S009975	8286	8305	+	TCTACCTGGAACAGACGACC	924
t0002681	SJC_S000531	70633	70651	+	GGCCTTGTGTGTCGGCGAC	924
t0002683	SJC_S000703	37587	37605	+	AAGACCATGAATTTCGCCT	924
t0002685	SJC_S013726	373	391	+	GCTGTTAGGTCGGACCACA	924
t0002686	SJC_S017755	1512	1532	+	TGTAGCGAAGGATTGTAGATT	924
t0002689	SJC_S002618	8303	8322	-	GGCGTGATACCATCTGACTG	924
t0002692	SJC_S018324	548	565	+	TGTTTATGTCACGTTGGC	924
t0002693	SJC_S011382	1022	1041	+	CACAGATACTGGTAGAGCAC	924
t0002694	SJC_S026056	10792	10811	+	ACAGTCCTCTATCGAACCCC	924
t0002695	SJC_S000167	306719	306738	-	TAGACATTGCCGCATAACCT	923
t0002696	SJC_S000358	277933	277953	+	GAGAAACCGGCGGCCGTAGCT	923
t0002698	SJC_S027426	819	838	+	TGTAGAATCCAAACTGAGGC	923
t0002699	SJC_S001150	168207	168224	+	AGTGGAAGCGTGCTGGGC	923
t0002702	SJC_S007856	6621	6640	-	TGAATCACTACGTTAGGATC	923
t0002703	SJC_S018324	363	383	+	TTGGTTGGGTCGGCAGGTGAC	923
t0002706	SJC_S015891	4028	4049	+	TAATGAGTCTGGTCGGCTTGTT	923
t0002707	SJC_S000091	164164	164183	+	GCCACAGAAGATGACAGGAC	923
t0002708	SJC_S000106	269768	269787	+	TCGTGGAATCTGATAGGCAT	923
t0002709	SJC_S023249	1803	1820	+	TGTGTCGGTATCTTGGTC	922
t0002715	SJC_S007779	8381	8398	+	TAGCTTCGGTTAGTCTGC	922
t0002716	SJC_S000096	145307	145326	-	TAGTCGACCATTACCCTTCA	921
t0002717	SJC_S018523	1886	1905	+	CCGGGTCGATCGTGGGCGGT	921
t0002718	SJC_S000267	46323	46342	-	AAACCGACTGTTGGCTATCC	921
t0002719	SJC_S007779	8383	8400	+	GCTTCGGTTAGTCTGCTG	921
t0002720	SJC_S011418	7059	7078	+	CCTCGAACTCCTGTGGCCAC	921
t0002722	SJC_S002393	30972	30991	+	ATCCCATCTGACTAGTCTCG	921
t0002723	SJC_S000822	23876	23895	+	TCGCAGACTAATACGCGCTC	921
t0002724	SJC_S000046	121412	121431	-	TCTCCAGTTTTCGGCTCATG	921
t0002726	SJC_S000090	486968	486985	+	CCGTAAACTCTGCTCCCT	920
t0002727	SJC_S004193	10356	10375	+	GCTTCAAGAACGCTGACACC	920
t0002728	SJC_S020430	1093	1110	+	CGGACCAGGGGAATCCGA	920
t0002730	SJC_S007724	21729	21748	+	ATCCTTCAGTTCGTCTGGGC	920
t0002731	SJC_S000050	199031	199050	+	ACTCTATCGGACTTTCGCCA	920
t0002733	SJC_S011609	1754	1773	+	TCTCCGTCCTCGAACTCCTG	920
t0002734	SJC_S000136	315979	315998	-	TCACCCTCGCCTTCTGTCCT	920
t0002737	SJC_S000070	102704	102723	+	CTCTCACTCGACCTGTAGTT	920
t0002740	SJC_S004062	31814	31833	+	GGAGACGTCGAATATGGAAT	920
t0002743	SJC_S004091	2934	2952	+	GCTGCTGATCTGGATGCCT	919
t0002744	SJC_S001033	73606	73625	+	GCTATAGGAAATCTGAAGCC	919
t0002745	SJC_S000634	57554	57573	+	ACTCCCGAACGTTGAACGCC	919
t0002746	SJC_S001294	59853	59872	+	CCAACTGAAAAATCGTCGGT	919
t0002747	SJC_S000110	401840	401859	+	TGAATCCAGCGACCCGAGTT	919
t0002748	SJC_S000814	35386	35407	+	ACTTCGAGATCAACAGGCTGTT	919
t0002749	SJC_S000257	144048	144067	+	GTTGGACACTGATGGGACCC	919
t0002751	SJC_S000023	131406	131426	+	GTCGTGACTGGGATCGGGGCT	919
t0002752	SJC_S015712	2729	2746	+	TTATTGACCTGTTGGCAT	919
t0002754	SJC_S003740	12546	12565	+	GCCTCTTCGTCGTATCTGCC	919
t0002756	SJC_S017308	719	737	+	GTTCATAGCGACGTCGCTT	919
t0002757	SJC_S000902	79978	79997	+	AATCTTTCGGATGGAGTGTC	919
t0002758	SJC_S000314	44146	44165	+	CCGCGTCGACTTCTGGTAGC	919
t0002760	SJC_S000368	227598	227617	+	TTCGAAATCGTTCTCATCCG	918
t0002761	SJC_S000175	2460	2479	+	TGGCGAACTGTCATCTGAAT	918
t0002763	SJC_S004823	11008	11027	+	TCCGGAACGATTGAGCGAAC	918
t0002764	SJC_S018324	358	376	+	TGAGCTTGGTTGGGTCGGC	918
t0002766	SJC_S000046	123738	123757	-	TTTGTAGTCGGAGGGTTGCC	918
t0002767	SJC_S017984	2170	2190	+	ATCCTCAGGTGAATGTAGGCT	918
t0002768	SJC_S005167	74	92	+	TAGACTCTGATCATGCTCT	918
t0002770	SJC_S000161	194414	194434	+	GCTCTCACCCAGGCGGCCCGG	918
t0002771	SJC_S020332	729	746	+	AGTTCTGGGAAGAGTTCT	918
t0002777	SJC_S018659	972	990	+	CGGTGTTTGAGTCTTGATG	917
t0002779	SJC_S020620	2280	2300	+	GTGTAGTGTGTCGGAGATGGC	917
t0002782	SJC_S000760	3774	3793	+	AGGGCTACTGTTTCTGACTC	917
t0002786	SJC_S000056	221969	221987	+	CGGTTAGCTCAGTCGGTAG	916
t0002787	SJC_S004062	31107	31127	+	GATTTCTGAACGTACGTGCTT	916
t0002789	SJC_S001162	39678	39698	+	TTGCCTCTTCGTCGTATCTGT	916
t0002790	SJC_S001934	17819	17838	+	TCGTGTATCCGGTAGCCCTG	916
t0002792	SJC_S020145	719	738	+	CTTGCATGGGTGACCGGCTG	916
t0002794	SJC_S009021	14358	14378	+	ATCAGCACTGATGAGACTCCT	916
t0002795	SJC_S024916	627	646	+	TTCGGGAGAAGGATTGGCTC	916
t0002796	SJC_S000014	146064	146084	+	ACCGACTTCGCTGAGACTGCT	916
t0002800	SJC_S005847	7215	7233	+	TCTGCGATTGGTCTTGGTC	915
t0002802	SJC_S000167	169676	169695	+	ACTATGTCATCAGCATACTC	915
t0002804	SJC_S001013	23147	23166	+	CTTCCTGGTCTGTAGTTCCT	915
t0002805	SJC_S000217	21024	21044	-	TAAACGAAACCAGAACTTGAA	915
t0002806	SJC_S004217	14055	14074	+	AGAAATACCGTTGGAAGCCG	915
t0002807	SJC_S003685	40091	40110	+	ACTTCGAACATTCTACTGAC	915
t0002808	SJC_S000620	127765	127784	+	AGCAAGCTTTCGGACCTCCT	915
t0002809	SJC_S000091	241014	241033	+	AGTGAAGCTCTGCCTTGCGC	915
t0002810	SJC_S026676	8182	8201	+	TCCAGGTGGTCAATGGTTGT	915
t0002818	SJC_S018741	1253	1273	+	GTAGATAGTCGCTTGTGCGCT	914
t0002820	SJC_S017306	644	661	+	AACTCTGGTGGAGGACCG	914
t0002823	SJC_S013408	1150	1170	+	CTCGGACACGGATTTGCTGCT	914
t0002824	SJC_S018205	2448	2469	+	GCTCGAGCGTTGGACCTATACC	914
t0002826	SJC_S006462	773	792	+	TCCGACATCGCAACCAGCTG	914
t0002827	SJC_S005780	20771	20790	+	CACGGATACAGAAAGCTCGA	914
t0002828	SJC_S001173	94975	94995	+	TGACTTTCGTCTCGCGGACCT	914
t0002829	SJC_S000591	165357	165375	+	CCCAATGCCAACTGTAGCC	913
t0002830	SJC_S000083	86100	86119	+	ACTTCAATTGCAACGACTGC	913
t0002831	SJC_S016879	1719	1737	+	GATAGGTCGGTAGTTCTCT	913
t0002835	SJC_S000503	15423	15442	+	TGCATCTGAACACGCCCAAT	913
t0002838	SJC_S005960	3007	3026	-	GGTTCGATCCCCTCCGGAGC	912
t0002839	SJC_S000171	160099	160118	+	CTTCACAATTGGTGTCGCTG	912
t0002840	SJC_S011240	1459	1476	+	ATTGAACAGTGTCCAACT	912
t0002841	SJC_S000046	122939	122958	+	TGATCAACATCCAACGCGAC	912
t0002842	SJC_S004062	32835	32854	+	TCTACATTAGCAGCACTCGA	912
t0002845	SJC_S018205	2450	2471	+	TCGAGCGTTGGACCTATACCGA	912
t0002847	SJC_S002546	23657	23677	+	ATACCGAAATCTCTGCAAACT	912
t0002848	SJC_S007212	744	763	+	ACAAATCAGGTCGTCGTCCA	912
t0002852	SJC_S000102	362358	362376	+	GTAGACCTGGGACATTACT	912
t0002853	SJC_S001255	37811	37832	+	TGGCTGCTAAGACTGGACCACT	912
t0002854	SJC_S001324	38244	38262	+	CGCACATTTGGCTGTAGTG	912
t0002855	SJC_S000185	234218	234235	+	CCATGTCTTCGTCTGACT	912
t0002856	SJC_S023255	515	532	+	GTGTCAGGCTGTGACATC	912
t0002858	SJC_S000341	124339	124359	+	GATGAGAACCACATGGACCCT	912
t0002859	SJC_S000680	382154	382175	+	CTGTGATGACTCTGGATAACTT	912
t0002862	SJC_S005847	7131	7149	+	ACTGTAACGAATGAGAGCC	911
t0002864	SJC_S023287	681	699	+	GACAGCAGGACGGTGGCCA	911
t0002867	SJC_S000336	483922	483941	+	TCTTCTGACTACCCTGAGCC	911
t0002868	SJC_S000080	461157	461174	-	GTTCGAGTCCCGTCGGGG	911
t0002871	SJC_S020949	3135	3152	+	GCTTGACTCTAGTCCGAC	911
t0002872	SJC_S020623	661	680	+	AGACGATCCACCTGACCCGT	911
t0002875	SJC_S000726	135902	135921	+	GTTAGAGACCTTGAACGACA	910
t0002876	SJC_S000001	1271694	1271711	+	GATAGAAGACTGCCGCTC	910
t0002877	SJC_S023186	650	669	+	TTCACCCAGTAAGCCGGCTG	910
t0002878	SJC_S007735	3584	3604	+	ACCGTTGCTGCAATTCTGAGT	910
t0002881	SJC_S008457	4250	4269	+	TATACCAACGTCGACAAGCT	910
t0002882	SJC_S004062	32107	32126	-	CCGCCTGGATCCTTTGGACT	910
t0002884	SJC_S001823	36300	36318	+	TCCTCGAACTGTTGTGGCC	910	sja-miR-3487
t0002885	SJC_S000933	12998	13017	+	AAAGATCCCATCGACAACTG	910
t0002887	SJC_S022914	392	413	+	GATGCCAACTGACGATCCGCGT	910
t0002889	SJC_S004062	31785	31803	+	ACCTTAATACTCGAACGCC	909
t0002890	SJC_S000075	382546	382563	+	AATGGACAGAACTTGGCA	909
t0002892	SJC_S019847	418	435	+	AATTTTCGTGGCAGGCCG	909
t0002894	SJC_S004802	3003	3022	-	TGTCGTTATCCATGTCGGCA	909
t0002895	SJC_S000421	111064	111082	+	TTCGATTCTGTCTGGCTGA	909
t0002896	SJC_S023289	29	46	+	CTAGGCCCATTAGGTCTG	909
t0002898	SJC_S008554	9321	9340	+	GGCAGGGTTTGGTGTAGCTC	909
t0002899	SJC_S000002	267069	267087	+	ACACCTATGATCGAAGACC	909
t0002901	SJC_S000241	48376	48395	+	GGAGATAGTGGGCAGCCCTG	909
t0002902	SJC_S000124	378406	378426	+	TCGACGTCTAACTAAAGCTCT	909
t0002903	SJC_S000024	164729	164748	-	TGTTTGACCGTTGCACTGCG	909
t0002904	SJC_S004067	14278	14297	+	ATGTCAAATCGGAACAACTT	909
t0002906	SJC_S010431	1193	1212	+	ATTTGATACGTTGAAGGCAC	909
t0002908	SJC_S015023	17	34	+	AAACGATTGCTCGCGCTT	909
t0002909	SJC_S017285	3552	3571	+	ATTTCAAGAATTCTGTCGCC	909
t0002910	SJC_S000003	1817	1836	+	GACAAAAACTACACGCCCGA	909
t0002911	SJC_S000418	35176	35195	+	TCAAGTAGAATAACCAGTGG	909
t0002912	SJC_S020549	855	873	+	ACTGATCAGGTTTGACTAT	909
t0002914	SJC_S000041	493498	493517	+	TGCAAAGATACTGGATGCCC	908
t0002916	SJC_S004062	31069	31088	+	TAGTCGGACGCCTGTGTGCT	908
t0002918	SJC_S004793	15146	15165	+	CGGTCACACTCTCAGGTCTC	908
t0002919	SJC_S020288	680	697	+	GGGATTCAGCTGATGAGT	908
t0002921	SJC_S004802	3003	3021	-	GTCGTTATCCATGTCGGCA	908
t0002922	SJC_S000481	70022	70041	+	TTTACCAGCGCAGATTGTCT	908
t0002926	SJC_S028225	13637	13656	+	ACTCCGAACGAACTCTGTGT	908
t0002929	SJC_S000191	858057	858075	+	CGAAGTCGTACTGCTGACT	908
t0002930	SJC_S020760	904	922	+	AGAGCGTACACGTTGAGAC	908
t0002931	SJC_S000536	31394	31413	+	TACCCACAGCCATTTTCTGC	907
t0002933	SJC_S000026	126656	126675	+	ATATCGGATGCTGTGTCGAT	907
t0002934	SJC_S019664	1032	1050	+	TGTGGTGAGGTTACTGGAC	907
t0002935	SJC_S000031	880887	880906	+	GACACCAGACCGTTAGGACT	907
t0002937	SJC_S013191	918	938	+	CCGCAGCAGGTCTCCAAGGTG	907
t0002939	SJC_S000106	270944	270964	+	AACACCCCCAGTCGTCGCAGA	907
t0002940	SJC_S004062	3941	3959	+	ACACCTGTACGTCAAGGAC	907
t0002941	SJC_S001125	6120	6141	+	AATAAACGATTGTCTGAGCATT	907
t0002943	SJC_S000096	144853	144872	+	GAACCTTGGACGATAAACTT	907
t0002944	SJC_S019239	586	605	+	AAGAACAATCAAGAGAAGCC	907
t0002946	SJC_S010025	2672	2691	+	CAAGTCTGCTGCGTCGTGCT	907
t0002947	SJC_S000528	12268	12287	+	TTGTCTCTGCCTATGCTCCC	906
t0002949	SJC_S005847	7317	7336	+	AACGAGGAAGATGATGTACT	906
t0002951	SJC_S000265	284500	284520	+	ACTGATCGCAGTCGGCCTTGT	906
t0002952	SJC_S004062	14144	14163	+	GAGATTCGCAGACCCGTCGC	906
t0002953	SJC_S000087	369478	369497	+	AATGTGTCGAAGATGACTCG	906
t0002954	SJC_S023367	324	343	+	TGTCTAACTACCGAATGCCT	906
t0002955	SJC_S009704	416	436	+	TCTTCGATCATAGGTGTCTCT	906
t0002956	SJC_S000291	257533	257551	+	TGCTGAGAATCTGTTGGAT	906
t0002957	SJC_S000107	147285	147304	+	AAGAGATACAATTTGACTGT	906
t0002958	SJC_S008559	52411	52430	+	TTGTACAAGCTCTCTACTCT	906
t0002959	SJC_S010740	1376	1395	+	CAACTATGCTCAGACAACCG	906
t0002960	SJC_S001000	43703	43722	+	TACGATCATCGTGTGGGCCC	905
t0002961	SJC_S002476	22153	22173	+	GATAGAGGACTGTCGCTCGTT	905
t0002965	SJC_S000033	701408	701427	+	GGTGTCGCTGTCTCGGTACG	905
t0002967	SJC_S020145	727	745	+	GGTGACCGGCTGGGAATAC	905
t0002969	SJC_S017953	1122	1142	+	TAAACCTAATCGCCGTTCTCT	905
t0002971	SJC_S007735	2071	2088	+	TGTAGACTACCGACGCCT	905
t0002972	SJC_S000310	56519	56539	+	CGCTTCAAGAACGCTGACACT	905
t0002973	SJC_S016219	1301	1320	+	AGAGGACATTCGTAGGTTAC	905
t0002974	SJC_S002475	9923	9943	+	TAGCTGTAGTTGCAGGTCCCT	905	novel-miR-15
t0002975	SJC_S000496	316812	316831	+	GGCAACACATCCCGTCTGGT	904
t0002976	SJC_S001249	30824	30841	+	TCCTGACTGCCTAGAACC	904
t0002977	SJC_S023840	855	873	+	GATGACCTGTCGGAGGATG	904
t0002983	SJC_S023502	2621	2641	+	ACGTTGCGTCAAGCGGTTGTA	904
t0002984	SJC_S000180	76495	76512	-	TCGCGGTCGTGGCAGAGT	904
t0002986	SJC_S018324	365	384	+	GGTTGGGTCGGCAGGTGACT	904
t0002990	SJC_S000019	1106971	1106989	+	ATGTTTTCGTTTGGCCACC	903
t0002992	SJC_S017931	521	541	+	GACTGATATCGAGAAGACGAC	903
t0002993	SJC_S023287	682	699	+	ACAGCAGGACGGTGGCCA	903
t0002994	SJC_S001042	15821	15840	+	AAAGGATATCCGTAGGCTCC	903
t0002998	SJC_S000418	35144	35163	-	TCGACGACCTGAAGTAGACC	903
t0002999	SJC_S006461	7056	7074	+	TAGTTAGCTGGGCTGGGGC	903
t0003000	SJC_S010628	203	222	+	TGCTGCTAGATCACTCACCC	903
t0003003	SJC_S000204	44729	44747	+	ACCGCAGAGCCCGAAGGAC	902
t0003004	SJC_S000024	161943	161963	-	TTAAACTGGTCCTCTGTCACT	902
t0003006	SJC_S000003	621197	621215	+	AGAACATCCTATCTCTGAC	902
t0003007	SJC_S000015	963277	963295	+	ATGAAGAGCTCAACCGCCT	902
t0003008	SJC_S001067	5534	5553	+	AAGATGTGAGAACCAGGAGA	902
t0003009	SJC_S020095	1519	1538	+	AGATCAGATACGTGTCGGTC	902
t0003010	SJC_S000007	86879	86897	+	GTGACTGTCTGGACTCAGA	902
t0003014	SJC_S000366	2452	2472	+	AAACAAACCGTAAGTTGGACT	902
t0003015	SJC_S004062	3957	3976	+	GACGAGGTAGAAACAAGAGC	902
t0003019	SJC_S018659	974	991	+	GTGTTTGAGTCTTGATGT	901
t0003020	SJC_S000388	8345	8364	+	CAGACGTTGACGGATAGGCT	901
t0003021	SJC_S000077	30680	30699	+	GTGACCACCCGATTGTGCCT	901
t0003022	SJC_S000146	592527	592545	+	AAGGAAATATGAAACAGCT	901
t0003025	SJC_S000110	398252	398277	+	CTGGACTCTGAATCCAGCGACCCGAG	901
t0003028	SJC_S023840	856	876	+	ATGACCTGTCGGAGGATGGGT	901
t0003029	SJC_S022495	777	796	+	CCCGGACACTGTGAGGATTG	901
t0003030	SJC_S020949	3123	3142	+	AGACCCTGTTGAGCTTGACT	901
t0003036	SJC_S000420	322682	322702	+	GGGATAAAACATCCTCAACCT	900
t0003037	SJC_S023289	21	39	+	GTGTTCGGCTAGGCCCATT	900
t0003038	SJC_S000267	47002	47021	-	AAAGCTATCGTCCATCTGTA	900
t0003039	SJC_S002571	10266	10284	+	TTCAGTATACGTCGTGCCT	900
t0003041	SJC_S002131	424	442	+	AAATCTACGCTCTGAAACA	900
t0003042	SJC_S000106	269768	269786	+	TCGTGGAATCTGATAGGCA	900
t0003043	SJC_S001238	23450	23468	+	CGGATGATCTAGCTTTTCT	900
t0003046	SJC_S000187	211046	211065	+	TAGGTACAGCACTTTTGGAC	900
t0003047	SJC_S009975	9455	9474	+	GGTTGTGTTGTCTAAGACGC	900
t0003048	SJC_S000412	361029	361048	+	TTTTTACTTCTTAGAGGGAC	899
t0003049	SJC_S000012	1036202	1036221	+	GATGTAGGATTGTGTCGGCA	899
t0003051	SJC_S002481	2312	2331	+	GGCGGCGACGAGTAGAGTGC	899
t0003052	SJC_S000470	319312	319337	-	CGGTGAGCTCTCGCTGGCCCTTGAAA	899
t0003054	SJC_S005847	7523	7542	+	TGACTCTGAAAGGACGGTGT	899
t0003055	SJC_S022708	339	356	+	TTTTGGTGTCTGGACTGG	899
t0003058	SJC_S000783	112419	112439	+	CTTAAGGCGGCGTTTGACACT	899
t0003059	SJC_S016186	790	809	+	TAGACACTGCAGTTGGACGC	899
t0003060	SJC_S007724	21465	21484	+	CTAATCGCCAAGACTGGACT	899
t0003063	SJC_S000267	46835	46854	+	GGGGCTGTAGAACGATCGGG	899
t0003064	SJC_S001716	5427	5446	+	ATTCCAATGTAGTGATCACA	899
t0003067	SJC_S000096	147194	147214	+	CGGTCGACCAAATCTCTGCCT	898
t0003069	SJC_S007779	8382	8400	+	AGCTTCGGTTAGTCTGCTG	898
t0003071	SJC_S008025	3067	3086	+	ACATTGTAGACACTCGCGAG	898
t0003072	SJC_S009975	8689	8708	+	TTGGTCTCTATAGCTGTACT	898
t0003075	SJC_S000333	149986	150005	+	TTAGTCTACCTACTTGAGCA	898
t0003078	SJC_S000793	135669	135687	+	TCTGACCATGAAACGGACC	898
t0003079	SJC_S000014	150164	150183	+	ATCAACGACTGACCAACTTT	898
t0003080	SJC_S002253	32	51	-	ATGCAAACTCAGACGAACCC	898
t0003082	SJC_S020949	3156	3174	+	GTGAGGAGACATGATGGAT	898
t0003083	SJC_S000944	45605	45624	+	AATGAACGGGGTAACAACTT	898
t0003084	SJC_S014711	87	108	+	ATTGGAGGTGTGAGGGTCTGCT	898
t0003085	SJC_S000503	15418	15438	+	TATCCTGCATCTGAACACGCC	898
t0003086	SJC_S012110	2418	2436	+	GGGCAGTGGTCAGCTCGGC	898
t0003091	SJC_S000000	386289	386310	+	AAGGATTGGCTCTGGGGGCCGA	897
t0003092	SJC_S000129	85287	85305	+	CGGACAAGAATCCTGAGTA	897
t0003095	SJC_S001458	1461	1478	+	CAACTGTAGCCGAAACCC	897
t0003097	SJC_S003367	964	983	+	ATAGGTATGCGTTTGAGGAC	897
t0003098	SJC_S002023	2582	2601	+	TGTCTGTGTCACATCGGTAC	897
t0003100	SJC_S001760	61930	61949	+	TGTCGGAAGCTGTATCTAAC	897
t0003101	SJC_S004062	32227	32245	-	TCTGACTTGCTGGCTCCCT	897
t0003104	SJC_S001040	96776	96795	+	ACAAGAAGTTAGGACGTCCC	896
t0003108	SJC_S000452	34684	34703	+	CGCCAACTGTCCAAACCTGC	896
t0003110	SJC_S004062	31785	31804	+	ACCTTAATACTCGAACGCCC	896
t0003111	SJC_S001248	36767	36787	+	ACGCTGGACTCAAATAGACCT	896
t0003113	SJC_S000267	46647	46666	+	TCTCAGCGAAGTCGGTTAAT	896
t0003114	SJC_S018150	1224	1243	+	TCTGCTTTGTGTTCTGTTCT	896
t0003115	SJC_S000046	123649	123668	+	ACCCCAGAGCCAGAGAACTG	896
t0003116	SJC_S000277	61469	61488	+	GGTAAACACTAAGTATGGGC	896
t0003117	SJC_S005532	6045	6065	-	CATAATCTGAAGGTCGTGAGT	896
t0003118	SJC_S000710	171091	171110	+	CCGAGATTTCATCGGACACC	896
t0003119	SJC_S018848	1013	1033	-	ACCCTTCCATCGGTGGCTGAT	896
t0003120	SJC_S023444	557	576	+	GTTCGGGCATGAACTACGCC	896
t0003124	SJC_S022495	764	783	+	AAAACTCACCCGGCCCGGAC	895
t0003125	SJC_S002228	70321	70340	+	ATTCAGTGTCGTTTAATCGT	895
t0003127	SJC_S018898	241	263	+	GAGTCACTCGTTGTATATCGGTT	895
t0003128	SJC_S018595	1789	1808	+	CGGAACGCTCTTGTCGGCCC	894
t0003133	SJC_S004935	4317	4335	+	GCTACGGACATACTGAACC	894
t0003134	SJC_S000250	608905	608923	+	TCGTCGTTGTCTTTTCGTC	894
t0003135	SJC_S011606	603	623	+	AACTGAGAACGATGAATGAGT	894
t0003136	SJC_S000354	272876	272895	+	CACTGGTGTTAGCAGACTGT	894
t0003137	SJC_S023249	1806	1823	+	GTCGGTATCTTGGTCATG	894
t0003138	SJC_S004085	14388	14407	-	CACCTTACGTCAGCTGTGAA	894
t0003139	SJC_S015891	4029	4046	+	AATGAGTCTGGTCGGCTT	894
t0003140	SJC_S014996	826	845	+	GCCCGTCGCTACTACCGATT	894
t0003141	SJC_S000114	82553	82571	+	GCACTGCAAACTCTGGACC	894
t0003142	SJC_S000110	398256	398274	+	ACTCTGAATCCAGCGACCC	894
t0003143	SJC_S001771	8329	8348	+	TACTGACTGTAGCCTAGACA	894
t0003145	SJC_S004786	937	956	+	TGGCCACGGAATCTTCATCT	894
t0003148	SJC_S000046	124662	124681	+	CAATCGTTGTGGCTGCAGAT	894
t0003153	SJC_S000146	103564	103584	-	ACTGAGAATCGACGCCTCCCT	893
t0003154	SJC_S017308	718	737	+	CGTTCATAGCGACGTCGCTT	893
t0003155	SJC_S017306	641	659	+	GGAAACTCTGGTGGAGGAC	893
t0003156	SJC_S000192	84858	84877	+	ACGACTCGATACTGATTACT	893
t0003157	SJC_S000493	182272	182291	+	AACCGTTCACACTCTCTGTT	893
t0003159	SJC_S000466	194344	194363	+	AATTGTCAAGTTCTGGTTTC	893
t0003160	SJC_S009586	100	118	+	CGGGAGGTCTGTAGATGCT	893
t0003163	SJC_S019664	1035	1053	+	GGTGAGGTTACTGGACTCT	893
t0003164	SJC_S001052	73553	73571	+	GGCTACCCATCGTTCGACG	893
t0003166	SJC_S002634	5032	5051	+	GAGGATGTAGAGCAAGCAGT	893
t0003167	SJC_S000034	312124	312143	+	ATCCGTCAACGTCTGTCTAT	893
t0003168	SJC_S001169	38230	38249	+	ACTATCTGACTGGTCTCAAT	892
t0003169	SJC_S000026	839856	839875	+	AATCGGACTGGTAACCTAGC	892
t0003171	SJC_S000210	287695	287713	+	CTTAAAGTTGGTGCTTGCT	892
t0003173	SJC_S000808	187276	187293	+	GGACTGGTCTTTTGGGAC	892
t0003174	SJC_S000508	3624	3644	+	GAACAAGTGCCGGCAGACTGT	892
t0003175	SJC_S010844	2869	2887	+	GTAGTATCTCTTTGGCTCT	892
t0003177	SJC_S001198	1387	1405	+	TCTACACTGTCGAACGCCT	892
t0003179	SJC_S008771	9977	9994	+	CTGTCCGAGGGTCGGCTT	892
t0003180	SJC_S000358	275565	275584	-	CTATCCTGAAGAACTTGGCT	892
t0003181	SJC_S004545	2516	2535	+	TATGCACAGTACATGGCGGT	892
t0003182	SJC_S020949	3123	3141	+	AGACCCTGTTGAGCTTGAC	892
t0003183	SJC_S008775	4210	4229	+	AATGCATCTGTCAGCTGTCC	892
t0003184	SJC_S000241	49853	49870	+	GACGGTCACCATCATCTG	892
t0003185	SJC_S011994	952	972	+	TTGTCGGTCCTCTACCTTCGT	892
t0003187	SJC_S000011	36964	36983	+	GGTTGTGCAATGTGTCGAAG	891
t0003189	SJC_S001216	6025	6044	+	TCGGGTGTGAGACAGTAACT	891
t0003192	SJC_S008744	5505	5527	-	ACCAGAAGTCGACGCGGAACTTT	891
t0003196	SJC_S001861	14247	14265	+	GAATCCCACTGTGAACATC	891
t0003197	SJC_S002265	44996	45017	+	AAGTTGGATTGTGACTGGCATC	891
t0003200	SJC_S009975	8461	8480	-	ACCCAAAGAATTCTGGAGCA	891
t0003201	SJC_S019664	1033	1054	+	GTGGTGAGGTTACTGGACTCTG	891
t0003202	SJC_S000986	28309	28330	+	CTTGTCAGTGACTTCATCGACT	891
t0003204	SJC_S023840	871	890	+	ATGGGTTGTCCAGGTCGTCT	891
t0003205	SJC_S016879	1721	1739	+	TAGGTCGGTAGTTCTCTAT	891
t0003206	SJC_S005104	816	835	+	TAGTAGACTCCTGACATGGG	891
t0003207	SJC_S020892	1896	1920	+	TGATGTGCGACCCGTTCTGAAGACC	890
t0003208	SJC_S003649	27682	27701	+	ACAAGAAGCTCGAACAGCCT	890
t0003209	SJC_S000050	198801	198820	+	CACTGAATGTTGCTGGACGT	890
t0003212	SJC_S000037	83183	83202	+	AGTAGGCTGGAAGAAAGCTA	890
t0003216	SJC_S000326	125554	125573	+	GCAGAATGGATCATAGAGAC	890
t0003223	SJC_S022754	1368	1385	+	GTAAGCTCAGTCAGGACA	890
t0003224	SJC_S020949	3157	3174	+	TGAGGAGACATGATGGAT	890
t0003227	SJC_S002549	31525	31544	+	TTAGAGACCTGAGAGCGTGA	890
t0003228	SJC_S005877	3869	3888	+	ACTAGAAACTGTGGCATACT	890
t0003231	SJC_S026082	5131	5148	+	TCTTCGTCGTATCTGCCT	890
t0003236	SJC_S017441	1852	1869	+	ATGTAGGTAAGGGAAGTC	889
t0003237	SJC_S000496	302602	302620	+	GCACTGCGAACTCTGGACC	889
t0003238	SJC_S000091	166498	166517	+	GTAAACTCGAACACTGCCCG	889
t0003240	SJC_S011913	622	639	+	CAGAACTGGCACGGACCA	889
t0003241	SJC_S004062	31783	31803	+	TAACCTTAATACTCGAACGCC	889
t0003242	SJC_S017331	2045	2062	+	TGTCGTTGTAGTGGCTTT	889
t0003243	SJC_S015891	4030	4049	+	ATGAGTCTGGTCGGCTTGTT	889
t0003244	SJC_S001804	15583	15604	+	AGGACTGGCTTAATTCGGCATC	889
t0003245	SJC_S019735	1099	1120	+	CCACGCCTGTCCGAGGGTCGGC	889
t0003246	SJC_S001700	35366	35385	+	CGTCAGTCAATCAAGAACAC	889
t0003247	SJC_S022435	1517	1536	+	ACGGCTTACCGTCCTGGCCC	889
t0003250	SJC_S002278	3333	3352	-	TCAAAGAATGTCTGCACCCT	888
t0003251	SJC_S000264	98455	98474	+	TACAACGTAGGACCAGGCAC	888
t0003253	SJC_S015427	350	370	+	GGTTCGAATCCTGGCAGGCTC	888
t0003256	SJC_S003605	78332	78350	+	GTCGTGAGACAGGTTAGTT	888
t0003257	SJC_S008539	16753	16770	+	GTGTTTCCTAGTCTGGGC	888
t0003261	SJC_S000165	223682	223701	+	CTCGCACCTTTGTTTTGGGC	888
t0003263	SJC_S010626	3923	3941	+	GCCTGTGGAATTAAGCGCT	888
t0003264	SJC_S004935	4317	4336	+	GCTACGGACATACTGAACCC	888
t0003265	SJC_S001402	3645	3662	+	ACAGTCGGTTTGGTCAGC	888
t0003266	SJC_S000265	284506	284525	+	CGCAGTCGGCCTTGTGTGTC	888
t0003267	SJC_S001806	53739	53760	+	GGTTCCTTAGATCGTAAACGCT	887
t0003270	SJC_S000267	46674	46693	+	ATCTTGAGAATCACTGCGTT	887
t0003272	SJC_S000087	321905	321923	+	GGGTATACTCGTGGTCTGC	887
t0003273	SJC_S005960	3007	3025	-	GTTCGATCCCCTCCGGAGC	887
t0003274	SJC_S004394	153	172	+	CGTGGGCGGTTTCAGCTGTT	887
t0003275	SJC_S004313	12004	12021	+	ATCATTTAATGGTCGCGC	887
t0003278	SJC_S000363	145232	145251	+	AGTTTATCGTCCAAGGTTCC	887
t0003279	SJC_S000836	474864	474883	-	CAAGTGTCGATCGTTCTCCA	887
t0003282	SJC_S007724	10821	10840	+	CTTCCTTGACTGTGACTTGG	887
t0003283	SJC_S000575	35891	35911	+	TATCCTGCATCTGAACACGCT	887
t0003285	SJC_S000085	328650	328669	+	TTCGCCACCTACCACTGTCC	887
t0003286	SJC_S017306	646	665	+	CTCTGGTGGAGGACCGTAGC	887
t0003288	SJC_S000382	20542	20561	+	TTCGGCTGCATTTAATGACC	887
t0003289	SJC_S007779	9071	9088	+	AACTGGCGCTGTGGGATG	887
t0003290	SJC_S004394	125	145	+	AGGTTACTGGACTCTGATCCG	887
t0003291	SJC_S000034	464084	464103	+	ATTAAGACCGGTAGTAGACT	887
t0003292	SJC_S000394	109974	109993	+	CTTCGTTAGACTTCCTGGGG	887
t0003293	SJC_S000419	1075	1094	-	GTTGAATCTAGTTGGGCTAC	886
t0003294	SJC_S000485	136599	136618	+	AAGCTGCAGTAAACTCCACC	886
t0003295	SJC_S000208	51480	51499	+	ACGGAGGCATTGACAAGAAC	886
t0003297	SJC_S000753	154574	154594	+	TTCCGCTGTCGTTGCAAGGCT	886
t0003300	SJC_S000182	205031	205050	+	GGCGTAATACCATCTGACTG	886
t0003301	SJC_S001867	27689	27708	-	TTGTCAACCGGTAATCTGTC	886
t0003303	SJC_S004313	13644	13663	-	CTACAATGAATGGCACAGAT	886
t0003304	SJC_S004062	32236	32255	-	ACTCTATCTGTCTGACTTGC	886
t0003310	SJC_S001711	37060	37079	+	GTTCGAAACCCGGCACTTCC	886
t0003313	SJC_S000287	108631	108649	+	TAAGGATCGGTCGTGCACA	885
t0003314	SJC_S010255	6866	6886	+	AATCAATACTCATCGTGGACT	885
t0003317	SJC_S018764	909	931	+	AACAAGGATTCCCCTAGTAACTG	885
t0003318	SJC_S000014	146061	146080	+	TTAACCGACTTCGCTGAGAC	885
t0003319	SJC_S000560	28616	28635	+	TAACCTTCTCGATGCTACTG	885
t0003321	SJC_S011214	181	200	+	AGGATTGTGTCGGGAGATCA	885
t0003322	SJC_S000046	119665	119684	-	TCTAGGTAAGTAGCAACGCT	885
t0003323	SJC_S028100	7103	7122	+	TTCCGGTGCTCAGAATCATC	885
t0003324	SJC_S000485	136726	136745	+	CAAATGAAGCCGGATCGAAT	885
t0003325	SJC_S000127	123666	123685	+	GACTGGAGTCGGTACAACGT	885
t0003328	SJC_S004062	32125	32145	-	CAGGTTGCGCTGTATGGCTCC	885
t0003329	SJC_S003685	40092	40111	+	CTTCGAACATTCTACTGACT	885
t0003332	SJC_S005240	1382	1399	+	AGGGGTCGACACGATAAC	884
t0003333	SJC_S002757	13856	13873	-	CGGTGGAGTGGCCGAGCG	884
t0003334	SJC_S000031	904229	904249	+	CGACAGTTACTCTTCAGTCCA	884
t0003335	SJC_S004062	4039	4058	+	AATAAAATCGTCTACCCTGC	884
t0003338	SJC_S001202	25458	25477	+	ACTACCTTAATCATACGACG	884
t0003339	SJC_S001864	22401	22421	+	TCACCGGCTTTCTGATAGCGC	884
t0003342	SJC_S000323	47411	47433	+	GACTCAGTGGTCCAATGGTAAAG	884
t0003344	SJC_S027102	1010	1027	+	AGGTGTCGATGGGTTAAT	884
t0003346	SJC_S009975	9686	9705	+	TATCTTGCGGTCAGACTTCC	884
t0003348	SJC_S000207	149826	149847	+	GAACTGATAGATGCTGGGCAAC	883
t0003349	SJC_S000349	7229	7249	+	TGACTGTCTGGACTCAGTAGA	883
t0003351	SJC_S000328	215559	215578	+	TAGATACAGAACTCACTAAC	883
t0003352	SJC_S023887	983	1003	+	TATGGATGTGAAACATGGCCT	883
t0003354	SJC_S004427	6965	6984	+	TCTACAATACTCTGGGTCTT	883
t0003359	SJC_S023519	565	584	+	ATGTCGGCGAGAGTTCTGGG	883
t0003360	SJC_S000166	206375	206395	+	CTACAAGATCTTCCTGGTGCT	883
t0003361	SJC_S000110	401836	401855	+	ACTTTGAATCCAGCGACCCG	883
t0003362	SJC_S020332	721	742	+	TCGGCGAGAGTTCTGGGAAGAG	883
t0003363	SJC_S000187	63290	63307	+	TGTAATTATCGCGACTTT	883
t0003364	SJC_S001162	39744	39763	+	TTACAGCAAGCTTTCGGACC	883
t0003366	SJC_S000304	431617	431636	-	AGCCCTTTTTACTGTTTCGT	883
t0003368	SJC_S000026	839635	839654	+	GTAACCTGTCGTTTAGTGAT	882
t0003370	SJC_S004032	19043	19064	+	ATGATGAGGAACAAAGGCAACT	882
t0003374	SJC_S010231	665	685	+	AGAGTACTTGGAACTTGGGCT	882
t0003375	SJC_S024318	848	865	+	GGGACTCAATTGAGGCTC	882
t0003378	SJC_S000052	314799	314816	+	AACCCTGTAGACCCGAGT	882
t0003379	SJC_S028161	650	668	+	GCTATCTGGCTGTTCTCCT	882
t0003380	SJC_S000944	37578	37598	+	AGTAGAACTGATCGGACTGCT	882
t0003382	SJC_S018659	973	992	+	GGTGTTTGAGTCTTGATGTG	882
t0003384	SJC_S000002	618638	618657	+	CTCTATATCACTGTCGACCC	882
t0003385	SJC_S003221	6937	6955	+	CACTCGACTTATTGGGACT	882
t0003386	SJC_S000176	258061	258080	+	CGTAATTTCATCTGACTGGT	882
t0003387	SJC_S001787	10006	10023	+	ATTTCTGTGAGTCTGGCT	882
t0003389	SJC_S000485	135882	135901	+	GATGAGAACAACTGGACCAC	882
t0003391	SJC_S017315	119	137	+	CACTGGACGTAGAAAGGCC	882
t0003392	SJC_S000553	222629	222649	+	CTAAACGGCTCTGTAAGGACT	882
t0003393	SJC_S002283	6852	6871	+	AATAGTCTTCAACTCTGGAT	881
t0003394	SJC_S000168	429701	429720	+	CAGACAACTCCGACTGGCGC	881
t0003396	SJC_S002080	22291	22311	+	TGTACCGTGCAGTAGTTCGCT	881
t0003397	SJC_S000238	146588	146607	-	AGTCCCTCGGTATGTAGCTC	881
t0003399	SJC_S000024	164418	164437	+	ATCCTTCGTCACTAAGTCCT	881
[truncated: 2,694 more rows]
