# Supplementary material for: Molecular characterization of S. japonicum exosome-like vesicles reveals their regulatory roles in parasite-host interactions
Source: Sci Rep. 2016 May 13;6:25885. doi: 10.1038/srep25885 (PMC4865838; doi:10.1038/srep25885)
Supplement: Supplementary Dataset S4 [file srep25885-s5.xls]

## Sheet: Sheet1
Supplementary Dataset 4: Predicted hairpin- structures of novel S.japonicum miRNAs
miRNAs	Structure						miRNAs	Structure
novel-miR-2							novel-miR-16
novel-miR-3							novel-miR-18
novel-miR-5							novel-miR-19
novel-miR-6							novel-miR-20
novel-miR-8
							novel-miR-22
novel-miR-9							novel-miR-23
novel-miR-10							novel-miR-24
							novel-miR-25
novel-miR-12
novel-miR-15							novel-miR-26
novel-miR-30
